# Supplementary material for: The Complete Chloroplast Genomes of Nine Smilacaceae Species from Hong Kong: Inferring Infra- and Inter-Familial Phylogeny
Source: Int J Mol Sci. 2023 Apr 18;24(8):7460. doi: 10.3390/ijms24087460 (PMC10138973; doi:10.3390/ijms24087460)
Supplement: Supplementary file 1 [file ijms-24-07460-s001.zip]

Archive with 3 entries (3 files):
- Figure S1 to S5.pdf
- File S1.fasta
- Table S1.xlsx
