# Supplementary material for: The Complete Chloroplast Genomes of Nine Smilacaceae Species from Hong Kong: Inferring Infra- and Inter-Familial Phylogeny
Source: Int J Mol Sci. 2023 Apr 18;24(8):7460. doi: 10.3390/ijms24087460 (PMC10138973; doi:10.3390/ijms24087460)
Supplement: Supplementary file 1 [file ijms-24-07460-s001.zip › File S1.fasta]

>OP076938_Smilax_hypoglauca
atgattttgaaatcttttctactaggtaatctattatccttatgcatgaagataataaat
tcggtcgttgtggtcggactctattatggatttctgaccacattctccataggaccctct
tatctcttccttctccgagctcgggttatggaagaaggaaccgagaaggaggtctcagca
acaactggttttattacgggacagctcatgatgttcatatcgatctattatgcgcctctg
catctagcattgggtagacctcatacaataactgtcctagttctaccgtatcttttgttt
catttcttctggaacaatcacaaaaacctttttgattatggatctactaccagaaattca
atgcgtaatctcagcattcaatgtgtattcctgaataatctaatttttcaattattcaac
catttcattttaccaagctcaacgttaaccagattagtcaacatttatatgtttcgatgc
aacaacaagatgttatttgtaacaagtagttttcttggttggttaattggtcacatttta
ttcatgaaatgggttggattgatcttattctggatacggcaaaatcattctattcgatct
aataagtaccttgtgtcagaattgagaaattctatggctcgaatctttagtattctctta
tttatcacctgtgtctactatttaggcagaatgccgtcgcctattgtcactaagaaactg
aaagaaacctcagaaacagaagaaaagggagaaagtgaggaagaaagcgacgtagaaaca
acttccgaaacgaaggagactaaacaggaacaagggggatccaccgaagaagacccttcc
ctttgttcggaagaaaagggggatccggacaaaatagatgaaacggaagagatccgggtg
aatggaaaggaaaaaacaaaagatgaattccactttaaagagacatgctataagaatagc
tcagttgacgaagattctgatcttgatgggtatcaagataattgggaattgggaagactt
aaagaagaaaaaaacgaaaagacccatttacggtttgaaaaacctcttataacttttttt
ttcgattataaaagatggaatcgtccatttagatatatcaaaaatgatctatttgaaaat
gctgtacgaaatgaaatgtcacaatattttttttatacatgtccaagcgatggaaaacaa
aaaatatcttttacatatccacctagtttatcaactttttttaaaatgatagaacgtaaa
atgtttctgcacacaacagaaaaactatgccatgaagacttatataattattgggtttat
accaatgaacaaaaaaagtacaacttgaaaaatgaattgataagtcgaataaaagttcta
gaaaaagaagagggtatcc---------------------------cctttccagatatg
ctggaaa----------------------------------------aaaggaccagact
a----------------tacaatggtgaga--------atgaagaagaatgcctgtctaa
-----aacatacgatc--------------------------------------------
---cctttttgaacggacca-------tatcgcggaacaataaaaaagggatattcacgt
gcaaacataaacgatttaatgacttctacagaggattccatagaaatatttttaataaat
aagatttatggtctacttcctaatgattcccaagaatttg-aaaataaaaagaatctatt
tgatacggaatcatt-----atcgaattatattggtaattccttaacctcaa--------
tctcaatc--ggtgaattatcttt---------------------tgaatacgaatctag
ttctaattttcaaaaatgttctttattgaccga-------------acaaaaaagaattg
attcagaaaatcaatcaaaatccttgaaatttgtattcgatgt----aattacagccgat
ccaa-----ataatcaaacaacaataagaaatcaatctattggaatagaagaaataag--
--caaaaaggtttctcgatggtcatacaaattgaccgatgattttgttgaagagcagga-
-------------------------ggaagaaaatgaagaagaatcggcggaagatcatg
agattcgttcaagaaaagccaaacgcgtggtaatttatactgatgacgatcagaatgtgg
attctgttactagtactaatgatactagtaatagtgatcaagcagaagaagtggctttga
tacgttactcgcaacaatcggattttcgtcggaatataatcaaaggatccatgcgggct-
--caaagacgcaaaactcttacttgggaaatgtttcaagcaaatgtacattccccgcttt
ttttagatcgaatagacaaaacatttttttttcttttttttgatatttatgaaatgataa
atcttatttttagagattgg------gttggtatagaatcacaattgcaaatttccgatt
ttgat------aaagaag-----gggcaaaagaaagggagaaaaaagaggaaaatgatcg
gataacaatatccgaaacttgggataccattatat---ttgctcaagcaataagaggttc
gatgttagtaacccaatcttttcttagaaaatatattgtattaccttcattgataatagc
taaaaatattggacgta----tgctattattccaatcccccgagtgg-------------
---------tacgaggatttgaaggaatggaatcaagaaatgcacgttaagtgcacctat
aatggtgttcaattatcagaaacagaat------------ttcccaaagattggttaac-
--------agacgggatt------------------------------------------
---------cagataaagattctatttcctt------------tttgtttgaaaccttgg
cgaagccccaagacacga---------tctcaagatatagattcaa-----caaaaaaaa
aaggaaaaaaagacaatttttgttttttaacagtatggggaatggaagcagaacttccct
ttggttctccccgaaaacgaccgtct-ttttttgaacccatttataaa------------
-----gaactcgaaaaaaaaataaa-------aaaagtaaaaaataaattttttatcctt
ctaagagtcttaaaagaa-----agaggaaaatggtctctac------taatttcaaaag
aaaaaaaagaatgggt------cagaaacatagttctagttataaaacgaataataaaag
aacttgaaaaagtaaatccaattttattatttga-attgagaaaggcgaagaaagtatat
gaaccgaataaaaatggaaaagattccaaaataaataataaaattaaccgtgaatcgacc
gttccaattcatacgtcaagttggacaaa--------ttattcactga----------ta
gaaaaaaaaatgaaagatatttctaataggataatcacaactaagaatcaaatagaacaa
atcacaaaagacaataaaaaaatggttttaacttat------gatgataaaagatcggaa
tcgcagcaatatagttggcagatattcaaaaga-aacaatatccg-----attaatacgt
aaatcatattattttatgaaatctttcattgaaaaaatatacatagagatcttcctatgt
accattaaaattccaagaatcaatgcacaacttttttttgttgattcaaaaaaaattatc
aataaatccacttacaacgataaaacaaatcaagaaggaattgatgaaacaaataaaaat
acaatgaactttatttcgactataaaaaagtggtt---------------------ttta
aatacaaatattaatatttcaaatactaatat---------------------tagtaat
actaatt-------------taaatagttatagtgacttatcttc-------cttgtcac
-----aagcatatgtatt-------------ttacaaattatcacaaacccaattactta
acaagtataacttgagatctgtacttcaagatcacgggacccatcattat---cttaagg
ataaaataaaggattattgtataacacgaggaatagttgattacaaatcaaagcataaga
aagttcaaaagtctggaatgaataaatggaaaaactggttaaaggattattatcaatacc
atttttccgatgt-caaatggtctcaattagtccccaaaaaatggcgaaatagagtcaac
caacgtcgtatgat----------------tcaaaataaagactcaattaaatccaattc
atataaaaatgaaaaagaccaattaattcattacatgaaagaagattattctgcaatgga
ttcattgatga-atcaaaaagaaaaattgtttaaaaaacactacagatataatcttttat
catataaatatatgaattatggggaaaagaaaaactcatatatttatggatcaacattac
aagtaa---------acgatagcccagggattccatatccatctattttcaatacaccga
aactcgactcattttatgtattggtaagtacagctattagtgattatctagaagagagat
atattattgatgcaaatcaaaatctggatagaaaatattttaattgtagaattctccatt
tttgtcttacagagaatatcgatattgagactaagtataaaaacaaaatcaaaaaaaaaa
atattttgattcatcaacaaatcgccaaaaaaaaaaacttttttgattggatgggaatga
atcaagaaaggttatatcgtaatcgtaccatatcaaaactagaatcttggttcgtcccag
aatttgtgctactttttgatacatataagattaaac-----------cgtgggttatacc
aatcaaatttcttcttttaga-------ctttcatcgaaatgaaaa--------------
tattagtaaaaataaaaacaccaacgtaaataaaaaaaaaaatcc------tcctattcc
tatattatctaatcaaaaagaatatctttatttagaaaatttcaaccaagaaaaaaac--
------gaacaacagtgccaaaaagatcttggatcagatctacgaaaacaaaataaaaaa
aaagatattgaagaggattacgcgggatcagacattaaaaaacgtagaaaaaaaaaaaaa
tccaagagcaacaaggaagcagaactagatttattcctgaaaaaatatttcctttttcaa
ttaagatgg-----------------gatgaccccttgagtcaaagaataatcaacaata
tcaaggtatattgtctcttacttagattgacaaatccaaaggaaattgctatctcttcga
ttcaaagaggagagatgcgtctagat-----------------------------gtaat
gctgattcagaaagatctagctcttacagaattgataaaaaagg----------------
gaatattaattatcgaaccgattcgtctatctataa---aaagggatggacaatttatta
cctatcaaaccataagtatttcattgattgataaggttaaagaccaaattaaaactaa--
-------tagaaaattcataaaaaaaagatatgttaataagaataatttaaacgtgaata
tagaaaaaaaaaatcattatgatttccttgttcctgaaaatattct----atctcataga
cgtcgtagaga------------------------------------------------a
ttgagaattctaatttgtttgaattcctggaattggaatagtgt---ggataaaaatcca
gtattttgtaacgaaaacaagataagaaactgt-------------gggcggtttttgaa
tgaggacaag--------------------------------catcttaatacggatgca
accaactttatgaaattaaaattgtttctttggc----ccaattaccgattagaagat--
-------ttagcttgtatgaatcgctattggt--ttgatgccaataacgggagtcgtttc
agtctgtcaaggatccatatgtatccacgattcagaatcagttaa---------------
----t--
>OP076939_Smilax_glabra
atgattttgaaatcttttctactaggtaatctattatccttatgcatgaagataataaat
tcggtcgttgtggtcggactctattatggatttctgaccacattctccataggaccctct
tatctcttccttctccgagctcgggttatggaagaaggaaccgagaaggaggtctcagca
acaactggttttattacgggacagctcatgatgttcatatcgatctattatgcgcctctg
catctagcattgggtagacctcatacaataactgtcctagttctaccgtatcttttgttt
catttcttctggaacaatcacaaaaacctttttgattatggatctactaccagaaattca
atgcgtaatctcagcattcaatgtgtattcctgaataatctaatttttcaattattcaac
catttcattttaccaagctcaacgttaaccagattagtcaacatttatatgtttcgatgc
aacaacaagatgttatttgtaacaagtagttttcttggttggttaattggtcacatttta
ttcatgaaatgggttggattgatcttattctggatacggcaaaatcattctattcgatct
aataagtaccttgtgtcagaattgataaattctatggctcgaatctttagtattctctta
tttatcacctgtgtctactatttaggcagaatgccgtcgcctattgtcactaagaaactg
aaagaaacctcagaaacagaagaaaagggagaaagtgaggaagaaagcgacgtagaaaca
acttccgaaacgaaggagactaaacaggaacaagggggatccaccgaagaagacccttcc
ctttgttcggaagaaaagggggatccggacaaaatagatgaaacggaagagatccgggtg
aatggaaaggaaaaaacaaaagatgaattccactttaaagagacatgctataagaatagc
tcagttgacgaagattctgatcttgatgggtatcaagataattgggaattgggaagactt
aaagaagaaaaaaacgaaaagacccatttacggtttgaaaaacctcttataacttttttt
ttcgattataaaagatggaatcgtccatttagatatatcaaaaatgatctatttgaaaat
gctgtacgaaatgaaatgtcacaatattttttttatacatgtccaagcgatggaaaacaa
aaaatatcttttacatatccacctagtttatcaacttttttgaaaatgatagaacgtaaa
atgtctctgcacacaacacaaaaactatgccatgaagacttatataattattgggtttat
accaatgaacaaaaaaagtacaacttgaaaaatgaattgataagtcgaataaaagttcta
gaaaaagaagagggtatcc---------------------------ccttttcagatatg
ctggaaa----------------------------------------aaaggaccagact
a----------------tacaatgatgaga--------atgaagaagaatgcctgtctaa
-----aacatacgatc--------------------------------------------
---cctttttgaacggacca-------tatcgcggaacaataaaaaagggatattcacgc
gcaaacataaatgatttaatgacttctacagaggattccatagaaatatttttaataaat
aagatttatggtctacttcctaatgattcccaagaatttg-aaaataaaaagaatctatt
tgatacggaatcatt-----atcgaattatattggtaattccttaacctcaa--------
tctcaatc--agtgaattatcttt---------------------tgaatacgaatctag
ttctaattttcaaaaatgttctttattgaccga-------------acaaaaaagaattt
attcagaaaatcaatcaaaatccttgaaatttgtattcgatgt----aattacagccgat
ccaa-----atgatcaaacaacaataagaaatcaatctattggaatagaagaaataag--
--caaaaaggtttctcgatggtcatacaaattgaccgatgattttgttgaagagcagga-
-------------------------ggaagaaaatgaagaagaatcggcggaagatcatg
agattcgttcaagaaaagccaaacgcgtggtaatttatactgatgacgatcagaatgtgg
attctgttactagtactaatgatactagtaatagtgatcaagcagaagaagtggctttga
tacgttactcgcaacaatcggattttcgtcggaatataatcaaaggatccatgcgggct-
--caaagacgcaaaactcttacttcggaaatgtttcaagcaaatgtgcattccccgcttt
ttttagatcgaatagacaaaacatttttttttcttttttttgatatttatgaaatgataa
atcttatttttagagattgg------gttggtatagaatcacaattgcaaatttccgatt
ttgat------aaagaag-----gggcaaaagaaagggagaaaaaagaggaaaatgatcg
gataacaatatccgaaacttgggataccattatat---ttgctcaagcaataagaggttc
gatgttagtaacccaatcttttcttagaaaatatattgtattaccttcattgataatagc
taaaaatattggacgta----tgctattattccaatcccccgagtgg-------------
---------tacgaggatttgaaggaatggaatcaagaaatgcacgttaagtgcacctat
aatggtgttcaattatcagaaacagaat------------ttcccaaagattggttaac-
--------agacgggatt------------------------------------------
---------cagataaagattctatttcctt------------tttgtctgaaaccttgg
cgaagccccaagacacga---------tctcaagatatagattcaa-----caaaaaaaa
aaggaaaaaaagacaatttttgttttttaacagtatggggaatggaagcagaacttccct
ttggttctccccgaaaacgaccgtct-ttttttgaacccatttataaa------------
-----gaactcgaaaaaaaaataaa-------aaaagtaaaaaataaattttttatcctt
ctaagagtcttaaaagaa-----agaggaaaatggtctctac------taatttcaaaag
aaaaaaaagaatgggtcagaaacagaaacatagttctagttataaaacgaataataaaag
aacttgaaaaagtaaatccaattttattatttga-attgagaaaggcgaagaaagtatat
gaaccgaataaaaatggaaaagattccaaaataaataataaaattaaccgtgaatcgacc
gttccaattcatacgtcaagttggacaaa--------ttattcactga----------ta
gaaaaaaaaatgaaagatatttctaataggataatcacaactaagaatcaaatagaacaa
atcacaaaagacaataaaaaaatggttttaacttat------gatgataaaagattggaa
tcgcagcaatatagttggcggatattcaaaaga-aacaatatccg-----attaatacgt
aaatcatattattttatgaaatctttcattgaaaaaatatacatagagatcttcctatgt
accattaacattccaagaatcaatgcacaacttttttttgttgattcaaaaaaaattatc
aataaatccacttacaacgataaaacaaatcaagaaggaattgatgaaacaaatcaaaat
acaatgaactttatttcgactataaaaaagtcgtt---------------------ttta
aatacaaatattaatatttcaaatactaatat---------------------tagtaat
actaatt-------------taaatagttatagtgacttatcttc-------cttgtcac
-----aagcatatgtatt-------------ttacaaattatcacaaacccaattactta
acaagtataacttgagatctgtacttcaagattacgggacccatcattat---cttaagg
ataaagtaaaggattattgtataacacgaggaatagttgattacaaatcaaggcataaga
aaattcaaaagtctggaatgaataaatggaaaaactggttaaaggattattatcaatacc
atttttccgatgt-caaatggtctcaattagtccccaaaaaatggcgaaatagagtcaac
caacgtcgtatgat----------------tcaaaataaagactcaattaaatccaattc
atataaaaatgaaaaagaccaattaattcattacatgaaagaagattattctgcaatgga
ttcattgatga-atcaaaaagaaaaattgtttaaaaaacactacagatataatcttttat
cacataaatatatgaattatggggaaaagaaaaactcatatatttatggatcaacattac
aagtaa---------acgatagcccagggattccatatccatctattttcaatacaccga
aactcgactcattttatgtattggtaagtacagctattagtggttatctagaagagagat
atattattgatgcaaataaaaatctggatagaaaatattttaattgtagaattctccatt
tttgtcttacagagaatatcgatattgagactaagtataaaaacaaaataaaaaaaaaaa
atattttgattcatcaacaaatcgccaaaaaaaaaaacttttttgattggatgggaatga
atcaagaaaggttatatcgtaatcgtaccatatcaaaactagaatcttggttcgtcccag
aatttgtgctactttttgatacatataagattaaac-----------cgtgggttatacc
aatcaaatttcttcttttaga-------ctttcatcgaaatgaaaa--------------
tattagtaaaaataaaaacatcaacgtaaataaaaaaaaaaatcc------tcctattcc
tatattatctaatcaaaaagaatatctttatttagaaaatttcaaccaagaaaaaaac--
------gaacaacagtgccaaaaagatcttggatcagatctacgaaaacaaaataaaaaa
aaagatattgaagaggattacgcgggatcagacattaaaaaacgtagaaaaaaaaaaaaa
tccaagagcaacaaggaagcagaactagatttattcctgaaaaaatatttcctttttcaa
ttaagatgg-----------------gatgaccccttgagtcaaagaataatcaataata
tcaaggtatattgtctcttacttagattgacaaatccaaaggaaattgctatctcttcga
ttcaaagaggagagatgcgtctagat-----------------------------gtaat
gctgattcagaaagatctagctcttacagaattgataaaaaagg----------------
gaatattaattatcgaaccgattcgtctatctataa---aaagggatggacaatttatta
cctatcaaaccataagtatttcattggttgataaggttaaagaccaaattcaaactaata
gaaaatttagaaaattcataaaaaaaagatatgttaataagaataatttaaacgtgaata
tagaaaaaaaaaatcattatgatttccttgttcctgaaaatattct----atctcataga
cgtcgtagaga------------------------------------------------a
ttgagaattctaatttgtttgaattcctggaattggaatagtgt---ggataaaaatcca
gtattttgcaacgaaaacaagataagaaactgt-------------gggcggtttttgaa
tgaggacaag--------------------------------catcttaatacggatgca
accaactttatgaaattaaaattgtttctttggc----ccaattaccgattagaagat--
-------ttagcttgtatgaatcgctattggt--ttgatgccaataacgggagtcgtttc
agtctgtcaaggatccatatgtatccacgattcagaatcagttaa---------------
----t--
>OP076940_Heterosmilax_japonica
atgattttgaaatcctttctactaggtaatccattatccttatgcatgaagataataaat
tcggtcgttgtggtcggactctattatggatttctgaccacattctccataggaccctct
tatctcttccttctccgagctcgggttatggaagaaggaaccgagaaggaggtctcagca
acaactggttttattacgggacagctcatgatgttcatatcgatctattatgcgcctctg
catctagcattgggtagacctcatacaataactgtcctagttctaccgtatcttttgttt
catttcttctggaacaatcacaaaaacctttttgattatggatctactaccagaaattca
atgcgtaatctcagcattcaatgtgtattcctgaataatctcatttttcaattattcaac
catttcattttaccaagctcaacgttaaccagattagtcaacatttatatgtttcgatgc
aacaacaagatgttatttgtaacaagtagttttcttggttggttaattggtcacatttta
ttcatgaaatgggttggattgatcttattctggatacggcaaaatcattctattcgatct
aataagtaccttgtgtcagaattgagaaattctatggctcgaatctttagtattctctta
tttatcacctgtgtctactatttaggcagaatgccgtcgcctattgtcactaagaaactg
aaagaaacctcagaaacagaagaaaagggagaaagtgaggaagaaagcgacgtagaaaca
acttccgaaacgaaggagactaaacaggaacaagggggatccaccgaagaagacccttcc
ctttgttcggaagaaaagggggatccggacaaaatagatgaaacggaagagatccgggtg
aatggaaaggaaaaaacaaaagatgaattccactttaaagagacatgctataagaatagc
tcagttgacgaagattctgatcttgatgggtatcaagataattgggaattgggaagactt
aaagaagaaaaaaacgaaaagacccatttacggtttgaaaaacctcttataacttttttt
ttcgattataaaagatggaatcgtccatttagatatataaaaaatgatctatttgaaaat
gctgtacgaaatgaaatgtcacaatattttttttatacatgtccaagcgatggaaaacaa
aaaatatcttttacatatccacctagtttatcaacttttttaaaaatgatagaacgtaaa
atgtctctgcgcacaacagaaaaactatgccatgaagacttatataattattgggtttat
accaatgaacaaaaaaagtacaacttgaaaaatgaattgataagtcgaataaaagttcta
gaaaaagacgagggtatcc---------------------------cctttccagatatg
ctggaaa----------------------------------------aaaggaccagact
a----------------tacaatgatgaga--------atgaagaagaatgcctgtctaa
-----aacatacgatc--------------------------------------------
---cctttttgaacggacca-------tatcgcggaacaataaaaaagggatattcacgc
gcaaacataaatgatttaatgacttctacagaggattccatagaaatatttttaataaat
aagatttatggtctacttcctaatgattcccaagaatttg-aaaataaaaagaatctatt
tgatacggaatcatt-----atcgaattatattggtaattccttaac-------------
-ctcaatc--ggtgaattatcttt---------------------tgaatacgaatctag
ttctaattttaaaaaatgttctttattgaccga-------------acacaaaagaattg
atttagaaaatcaatcaaaatccttgaaatttgtattcgatgt----aattacagccgat
ccaa-----atgatcaaacaacaataagaaatcaatctattggaatagaagaaataag--
--caaaaaggtttctcgatggtcatacaaattgaccgatgattttgttgaagagcagga-
-------------------------ggaagaaaatgacgaagaatcggtggaagatcatg
agattcgttcaagaaaagccaaacgcgtggtaatttatactgatgacgatcagaatgtgg
attctgttactagtactaatgatactagtaatagtgatcaagcagaagaagtggctttga
tacgttactcgcaacaatcggattttcgtcggaatataatcaaaggatccatgcgagct-
--caaagacgcaaaactcttacttgggaaatgtttcaagcaaatgtgcattccccgcttt
ttttagatcgaatagacaaaacatttttttttcttttttttgatatttatgaaatgataa
atcttatttttagagattgg------gttggtatagaatcagaattgcaaatttccgatt
ttgat------aaagaag-----gggcaaaagaaagggagaaaaaagaggaaaatgatcg
gataacaatatccgaaacttgggataccattatat---ttgctcaagcaataagaggttc
gatgttagtaacccaatcttttcttagaaaatatattgtattaccttcattgataatagc
taaaaatattggacgta----tgctattattccaatcccccgagtgg-------------
---------tatgaggatttgaaggaatggaatcaagaaatgcacgttaagtgcacctat
aatggtgttcaattatcagaaacagaat------------ttccaaaagattggttaac-
--------agacgggatt------------------------------------------
---------cagataaagattctatttcctt------------tttgtctgaaaccttgg
cgaagccccaagacacga---------tctcaagatagagattcaa-----caaaaaaaa
aaggaaaaaaagacaatttttgttttttaacagtatggggaatggaagcagaacttccct
ttggttctccccgaaaacgaccgtct-ttttttgaacccatttataaa------------
-----gaactcgaaaaaaaaataaa-------aaaagtaaaaaataaattttttatcctt
ctaagagtcttaaaagaa-----agaggaaaatggtctctac------taatttcaaaag
aaaaaaaagaatgggt------cagaaacatagttctagttataaaacgaataataaaag
aacttgaaaaagtgaatccaattttattatttga-attgaggaaggcgaagaaagtatat
gaaccgaataaaaatggaaaagattccaaaataaataataaaattaaccgtgaatcgacc
gttccaattcatacgtcaagttggacaaa--------ttattcattga----------ta
gaaaaaaaaatgaaagatatttctaataggataatcacaactaagaatcaaatagaacaa
atcacaaaagacaataaaaaaatagttttaacttat------gatgataaaagatcggaa
tcgcagcaatatagttggcagatattcaaaaga-aacaatatccg-----attaatacgt
aaatcatattattttatgaaatctttcattgaaaaaatatacatagagatcctcctatat
accattaacattccaagaatcaatgcacaacttttttttgttgattcaaaaagaattatc
aataaatccacttacaacgataaaacaaatcaagaaggaattgatgaaacaaatcaaaat
acaatgaactttatttcgactataaaaaagtcgtt---------------------ttta
aatactaatattaatatttcaaatactaatat---------------------tagtaat
actaatt-------------taaatagttatagtgacttatcttc-------cttgtcac
-----aagcatatgtatt-------------ttacaaattatcacaaatccaattactta
acaagtataacttgagatccgtacttcaagatcacgggacccatcattat---cttaagg
ataaaataaaggattattgtataacacgaggaatagttgattacaaatcaaggcataaga
aaattcaaaagtctggaatgaataaatggaaaaactggttaaaggattattatcaatacc
atttttccgatgt-caaatggtctcaattagtccccaaaaaatggcgaaatagagtcaac
caacgtcgtatgat----------------tcaaaataaagactcaattaaatccaattc
atataaaaatgaaaaagaccaattaattcattacatgaacgaagattattctgcaatgga
ttcattgatga-atcaaaaagaaaaattgtttaaaaaacactacagatataatcttttat
cacataaatatatgaattatggggaaaagaaaaactcatatatttatggatcaacattac
aagtaa---------acgatagcccagggatttcatatgcatctattttcaatacaccga
aactcgactcattttatgtattggtaagtacagctattagtgattatctagaagagagat
atattattgatgcaaatcaaaatctggatagaaaatattttaattgtagaattctccatt
tttgtcttacagagaatatcgatattgagactaagtataaaaacaaaataaaaaaaaaaa
atattttgattcatcaacaaatagccaaaaaaaaaaacttttttgattggatgggaatga
atcaagaaaggttatatcgtaatcgtaccatatcaaaactagaatcttggttcgtcccag
aatttgtgctactttttgatacatataagattaaac-----------cgtgggttatacc
aatcaaatttcttcttttaga-------ctttcatcgaaatgaaaa--------------
tattagtaaaaaaaaaaacaccaacgtaaataaaaaaaaaaatcc------tcctattcc
tatattatctaatcaaaaagaatatctttatttagaaaatttcaaccaagaaaaaaac--
------gaacaacagtgccaaaaagatcttggatcagatctacgaaaacaaaataaaaaa
aaagatattgaagaggattacgcgggatcagacattaaaaaacgtagaaaaaaaaaaaaa
tccaagagcaacaaggaagcagaactagatttattcctgaaaaaatatttcctttttcaa
ttaagatgg-----------------gatgaccccttgagtcaaagaataatcaataata
tcaaggtatattgtctcttacttagattgacaaatccaaaggaaattgctatctcttcga
ttcaaagaggagagatgcgtctagat-----------------------------gtaat
gctgattcagaaggatctagctcttacagaattgataaaaaaag----------------
gaatattaattatcgaaccgattcgtctatctataa---aaagggatggacaatttatta
cctatcaaaccataagtatttcattggttgataaggttaaagaccaaattaaaactaa--
-------tagaaaattcataaaaaaaagatatgttaataagaataatttaaacgtgaata
tagaaaaaaaaaatcattatgatttccttgttcctgaaaatattct----atctcataga
cgtcgtagaga------------------------------------------------a
ttgagaatcctaatttgtttgaattcccggaattgtaatagtgt---ggataaaaatcca
gtattttgcaacgaaaacaagataagaaactgt-------------gggcggtttttgaa
tgaggacaag--------------------------------catcttaatacggatgca
accaactttatgaaattaaaattgtttctttggc----ccaattaccgattagaagat--
-------ttagcttgtatgaatcgctattggt--ttgatgccaataacgggagtcgtttc
agtctgtcaaggatacatatgtatccacgattcagaatcagtgaa---------------
----tag
>OP076941_Smilax_lanceifolia_var_opaca
atgattttgaaatcttttctactaggtaatctattatccttatgcatgaagataataaat
tcggtcgttgtggtcggactctattatggatttctgaccacattctccataggaccctct
tatctcttccttctccgagctcgggttatggaagaaggaaccgagaaggaggtctcagca
acaactggttttattacgggacagctcatgatgttcatatcgatctattatgcgcctctg
catctagcattgggtagacctcatacaataactgtcctagttctaccgtatcttttgttt
catttcttctggaacaatcacaaaaacctttttgattatggatctactaccagaaattca
atgcgtaatctcagcattcaatgtgtattcctgaataatctaatttttcaattattcaac
catttcattttaccaagctcaacgttaaccagattagtcaacatttatatgtttcgatgc
aacaacaagatgttatttgtaacaagtagttttcttggttggttaattggtcacatttta
ttcatgaaatgggttggattgatcttattctggatacggcaaaatcattctattcgatct
aataagtaccttgtgtcagaattgataaattctatggctcgaatctttagtattctctta
tttatcacctgtgtctactatttaggcagaatgccgtcgcctattgtcactaagaaactg
aaagaaacctcagaaacagaagaaaagggagaaagtgaggaagaaagcgacgtagaaaca
acttccgaaacgaaggagactaaacaggaacaagggggatccaccgaagaagacccttcc
ctttgttcggaagaaaagggggatccggacaaaatagatgaaacggaagagatccgggtg
aatggaaaggaaaaaacaaaagatgaattccactttaaagagacatgctataagaatagc
tcagttgacgaagattctgatcttgatgggtatcaagataattgggaattgggaagactt
aaagaagaaaaaaacgaaaagacccatttacggtttgaaaaacctcttataacttttttt
ttcgattataaaagatggaatcgtccatctagatatataaaaaatgatctatttgaaaat
gctgtacgaaatgaaatgtcacaatattttttttatacatgtccaagcgatggaaaacaa
aaaatatcttttacatatccacctagtttatccacttttttgaaaatgatagaacgtaaa
atgtctctgcacacaacagaaaaactatgtcatgaagacttatataattattgggtttat
acccatgaacaaaaaaagtacaacttgaaaaatgaattgataagtcgaataaaagttcta
gaaaaagaagggggtatcc---------------------------cctttccagatatg
ctggaaa----------------------------------------aaaggaccagact
a----------------tacaatgatgaga--------atgaagaagaatgcctgtctaa
-----aacatacgatc--------------------------------------------
---cccttttgaacggacca-------tatcgcggaacaataaaaaagggatattcacgc
gcaaacataaatgatttaatgacttctacagaggattccatagaaatatttttaataaat
aagatttatggtctacttcctaatgattcccaagaatttg-aaaataaaaataatctatt
tgatacggaatcatt-----atcgaattatattggtaattccttaat-------------
-ctcaatc--ggtgaattatcttt---------------------tgaatacgaatctag
ttctaattttcaaaaatgttctttattgaccga-------------acaaaaaagaattg
attcagaaaatcaatcaaaatccttgaaatttgtattcgatgt----aattacagccgat
ccaa-----atgatcaaacaacaataagaaatcaatctattggaatagaagaaataag--
--caaaaaggtttctcgatggtcatacaaattgaccgatgattttgttgaagagcagga-
-------------------------ggaagaaaatgaagaagaatcggcggaagatcatg
agattcgttcaagaaaagccaaacgcgtggtaatttatactgatgacaatcagaatgtgg
attctgttactagtactaatgatactagtaatagtgatcaagcagaagaagtggctttga
tacgttactcgcaacaatcggattttcgtcggaatataatcaaaggatccatgcgggct-
--caaagacgcaaaactcttacttgggaaatgtttcaagcaaatgtacattccccgcttt
ttttagatcgaatagacaaaacatttttttttcttttttttgatatttatgaaatgataa
atcttatttttagagattgg------gttggtatagaatcacaattgcaaatttccgatt
ttgataaagaaaaagaag-----gggcaaaagaaagggagaaaaaagaggaaaatgatcg
gataacaatatccgaaacttgggataccattatat---ttgctcaagcaataaggggttc
gatgttagtaacccaatcttttcttagaaaatatattgtattaccttcattgataatagc
taaaaatattggacgta----tgctattattccaatcccccgagtgg-------------
---------tacgaggatttgaaggaatggaatcaagaaatgcacgttaagtgcacctat
aatggtgttcaattatcagaaacagaat------------ttcccaaagattggttaac-
--------agacgggatt------------------------------------------
---------cagataaagattctatttcctt------------tttgtctgaaaccttgg
cgaagccccaagacacga---------tctcaagatatagattcaa-----caaaaaaaa
aaggaaaaaaagacaatttttgttttttaacagtatggggaatggaagcagaacttccct
ttggttctccccgaaaacgaccgtct-ttttttgaacccatttataaa------------
-----gaactcgaaaaaaaaataaa-------aaaagtaaaaaagaaattttttatcctt
ctaagagtcttaaaagaa-----agaggaaaatggtctctac------taatttcaaaag
aaaaaaaagaatgggt------cagaaacatagttctagttataaaacgaataataaaag
aacttgaaaaagtaaatccaattttattatttga-attgagaaaggcgaagaaagtatat
gaaccgaataaaaatggaaaagattccaaaataaataataaaattaaccgtgaatcgacc
gttccaattcatacgtcaagttggacaaa--------ttattcactga----------ta
gaaaaaaaaatgaaagatatttctaataggataatcacaactaagaatcaaatagaacaa
atcacaaaagacaataaaaaaatggttttaacttat------gatgataaaagatcggaa
tcgcagcaatatagttggcagatattcaaaaga-aacaatatccg-----attaatacgt
aaatcatattattttatgaaatctttcattgaaaaaatatacatggagatcctcctatgt
accattaacattccaagaatcaatgcacaacttttttttgttgattcaaaaaaaattatc
aataaatccacttacaacgataaaacaaatcaaaaaggaattgatgaaacaaatcaaaat
acaatgaactttatttcgactataaaaaagtcgtt---------------------ttta
aatacaaatattaatatttcaaatactaatat---------------------tagtaat
actaatt-------------taaatagttatagtgacttatcttc-------cttgtcac
-----aagcatatgtatt-------------ttacaaattatcacaaacccaattgctta
acaagtataacttgagatctgtacttcaagatcgcgggacccatcattat---cttaagg
ataaaataaaggattattgtataacacgaggaatagttgattacaaatcaaggcacaaga
aaattcaaaagtctgtaatgaataaatggaaaaactggttaaaggattattatcaatacc
atttttccgatgt-caaatggtctcaattagtccccaaaaaatggcgaaatagagtcaac
caacgtcgtatgat----------------tcaaaataaagactcaattaaatccaattc
atataaaaatgaaaaagaccaattaattcattacatgaaagaagattattctgcaatgga
ttcattgatga-atcaaaaagaaaaattgtttaaaaaacactacagatataatcttttat
cacataaatatatgaattatggggaaaagaaaaactcatatatttatggatcaacattac
aagtaa---------acgatagcccagggattccatatccatctattttcaatacaccga
aactcgactcattttatgtattggtaagtacagctattagtgattatctagaagagagat
atattattgatgcaaatcaaaatctggatagaaaatattttaattgtagaattctccatt
tttgtcttgcagagaatatcgatattgagactaagtataaaaacaaaataaaaaaaaaaa
atattttgattcatcaacaaatcgccaaaaaaaaaaacttttttgattggatgggaatga
atcaagaaaggttatatcgtaatcgtaccatatcaaaactagaatcttggttcgtcccag
aatttgtgctactttttgatacatataagattaaac-----------cgtgggttatacc
aatcaaatttcttcttttaga-------ctttcatcaaaatgaaaa--------------
tattagtcaaaataaaaacaccaacgtaaataaaaaaaaaaatcc------tcctattcc
tatattatctaatcaaaaagaatatctttatttagaaaatttcaaccaagaaaaaaac--
------gaacaacagtgccaaaaagatcttggatcagatcgacgaaaactaaataaaaaa
aaagatattgaagaggattacgcgggatcagacattaaaaaacgtagaaaaaaaaaaaaa
tccaagagcaacaaggaagcagaactagatttattcctgaaaaaatatttcctttttcaa
ttaagatgg-----------------gatgaccccttgagtcaaagaataattaataata
tcaaggtatattgtctcttacttagattgacaaatccaaaggaaattgctatctcttcga
ttcaaagaggagagatgcgtctagat-----------------------------gtaat
gctgattcagaaagatctagctcttacagaattgataaaaaaag----------------
gaatattaattatcgaaccgattcgtctatctataa---aaagggatggacaatttatta
cctatcaaaccataagtatttcattggttgataaggttaaagaaaaaattaaaactaa--
-------tagaaaattcataaaaaaaagatatgttaataagaataatttaaacgtgaata
tagaaaaaaaaaatcattatgatttccttgttcctgaaaatattct----atctcataga
cgtcgtaggga------------------------------------------------a
ttgagaattctaatttgtttgaattcctggaattggaatagtgt---ggataaaaatcca
gtattttgcaacgaaaacaagataagaaactct-------------gggcggtttttgaa
tgaggacaag--------------------------------catcttaatatggatgca
accaactttatgaaattaaaattgtttctttggc----ccaattaccgattagaagat--
-------ttagcttgtatgaatcgctattggt--ttgatgccaataacgggagtcgtttc
agtctgtcaaggatccatatgtatccacgattcagaatcagttaa---------------
-------
>OP076942_Smilax_china
atgattttgaaatcttttctactaggtaatctattatccttatgcatgaagataataaat
tcggtcgttgtggtcggactctattatggatttctgaccacattctccataggaccctct
tatctcttccttctccgagctcgggttatggaagaaggaaccgagaaggaggtctcagca
acaactggttttattacgggacagctcatgatgttcatatcgatctattatgcgcctctg
catctagcattgggtagacctcatacaataactgtcctagttctaccgtatcttttgttt
catttcttctggaacaatcacaaaaacctttttgattatggatctactaccagaaattca
atgcgtaatctcagcattcaatgtgtattcctgaataatctaatttttcaattattcaac
catttcattttaccaagctcaacgttaaccagattagtcaacatttatatgtttcgatgc
aacaacaagatgttatttgtaacaagtagttttcttggttggttaattggtcacatttta
ttcatgaaatgggttggattgatcttattctggatacggcaaaatcattctattcgatct
aataagtaccttgtgtcagaattgagaaattctatggctcgaatctttagtattctctta
tttatcacctgtgtctactatttaggcagaatgccgtcgcctattgtcactaagaaactg
aaagaaacctcagaaacagaagaaaagggagaaagtgaggaagaaagcgacgtagaaaca
acttccgaaacgaaggagactaaacaggaacaagggggatccaccgaagaagacccttcc
ctttgttcggaagaaaagggggatccggacaaaatagatgaaacggaagagatccgggtg
aatggaaaggaaaaaacaaaagatgaattccactttaaagagacatgctataagaatagc
tcagttgacgaagattctgatcttgatgggtatcaagataattgggaattgggaagactt
aaagaagaaaaaaacgaaaagacccatttacggtttgaaaaacctcttataacttttttt
ttcgattataaaagatggaatcgtccatttagatatataaaaaatgatctatttgaaaat
gctgtacgaaatgaaatgtcacaatattttttttatacatgtccaagcgatggaaaacaa
aaaatatcttttacatatccacctagtttatccacttttttgaaaatgatagaacgtaaa
atgtctctgcacacaacagaaaaactatgccacgaagacttatataattattgggtttat
accaatgaacaaaaaaagtacaacttgaaaaatgaattgataagtcgaataaaagttcta
gaaaaagaagagggtatcc---------------------------cctttccagatatg
ctggaaa----------------------------------------aaaggaccagact
a----------------tacaatgatgaga--------atgaagaagaatgcctgtctaa
-----aacatacgatc--------------------------------------------
---cccttttgaacggacca-------tatcgcggaacaataaaaaagggatattcacgc
gcaaacataaatgatttaatgacttctacagaggattccatagaaatatttttaataaat
aagatttatggtctacttcctaatgattcccaagaatttg-aaaataaaaagaatctatt
tgatacggaatcatt-----atcgaattatattggtaattccttaac-------------
-ctcaatc--ggtgaattatcttt---------------------tgaatacgaatctag
ttctaattttcaaaaatgttctttattaaccga-------------acaaaaaagaattg
attcagaaaatcaatcaaaatccttgaaatttgtattcgatgt----aattacagccgat
ccaa-----atgatcaaacaacaataagaaatcaatctattggaatagaagaaataag--
--caaaaaggtttctcgatggtcatacaaattgaccgatgattttgttgaagagcagga-
-------------------------ggaagaaaatgaagaagaatcggcggaagatcatg
agattcgttcaagaaaagccaaacgcgtggtaatttatactgatgacaatcagaatgtgg
attctgttactagtactaatgatactagtaatagtgatcaagcagaagaagtggctttga
tacgttactcgcaacaatcagattttcgtcggaatataatcaaaggatccatgcgggct-
--caaagacgcaaaactcttacttgggaaatgtttcaagcaaatgtacattccccccttt
ttttagatcgagtagacaaaacatttttttttcttttttttgatatttatgaaatgataa
atcttatttttagagattgg------gttggtatagaatcacaattgcaaatttccgatt
ttgataaagaaaaagaag-----gggcaaaagaaagggagaaaaaagaagaaaatgatcg
gataacaatatccgaaacttgggataccattatat---ttgctcaagcaataaggggttc
gatgttagtaacccaatcttttcttagaaaatatattgtattaccttcattgataatagc
taaaaatattggacgta----tgctattattccaatcccccgagtgg-------------
---------tacgaggatttgaaggaatggaatcaagaaatgcacgttaagtgcacctat
aatggtgttcaattatcagaaacagaat------------ttcccaaagattggttaac-
--------agacgggatt------------------------------------------
---------cagataaagattctatttcctt------------tttgtctgaaaccttgg
cgaagccccaagacacga---------tctcaagatatagattcaa-----caaaaaaaa
aaggaaaaaaagacaatttttgttttttaacagtatggggaatggaagcagaacttccct
ttggttctccccgaaaacgaccgtct-ttttttgaacccatttataaa------------
-----gaactcgaaaaaaaaataaa-------aaaagtaaaaaagaaattttttatcctt
ctaagagtcttaaaagaa-----agaggaaaatggtctctac------taatttcaaaag
aaaaaaaagaatgggt------cagaaacatagttctagttataaaacgaataataaaag
aacttgaaaaggtaaatccaattttattatttga-attgagaaaggcgaagaaagtatat
gaaccgaataaaaatggaaaagattccaaaataaataataaaattaaccgtgaatcgacc
gttccaattcatacgtcaagttggacaaa--------ttattcactga----------ta
gaaaaaaaaatgaaagatatttctaataggataatcacaactaagaatcaaatagaacaa
atcacaaaagacaataaaaaaatggttttaacttat------gatgataaaagatcggaa
tcgcagcaatatagttggcagatattcaaaaga-aacaatatccg-----attaatacgt
aaatcatattattttatgaaatctttcattgaaaaaatatacatggagatcctcctatgt
accattaacattccaagaatcaatgcacaacttttttttgttgattcaaaaaaaattatc
aataaatccacttacaacgataaaacaaatcaagaaggaattgatgaaacaaatcaaaat
acaatgaactttatttcgactataaaaaagtcgtt---------------------ttta
aatacaaatattaatatttcaaatactaatat---------------------tagtaat
actaatt-------------taaatagttatagtgacttatcttc-------cttgtcac
-----aagcatatgtatt-------------ttacaaattatcacaaacccaattactta
acaagtataacttgagatctgtacttcaagatcgcgggacccatcattat---cttaagg
ataaaataaaggattattgtataacacgaggaatagttgattacaaatcaaggcataaga
aaattcaaaagtctggaatgaataaatggaaaaactggttaaaggattattatcaatacc
atttttccgatgt-caaatggtctcaattagtcccccaaaaatggcgaaatagagtcaac
caacgtcgtatgat----------------tcaaaataaagactcaattaaatccaattc
atataaaaatgaaaaagaccaattaattcattacatgaaagaagattattctgcaatgga
ttcattgatga-atcaaaaagaaaaattgtttaaaaaacactacagatataatcttttat
cacataaatatatgaattatggggaaaagaaaaactcatatatttatggatcaacattac
aagtaa---------acgatagcccagggattccatatccatctattttcaatacaccga
aactcgactcattttatgtattggtaagtacagctattagtgattatctagaagagagat
atattattgatgcaaatcaaaatctggatagaaaatattttaattgtagaattctccatt
tttgtcttacagagaatatcgatattgagactaagtataaaaacaaaataaaaaaaaaaa
atattttgattcatcaacaaatcgccaaaaaaaaaaacttttttgattggatgggaatga
atcaagaaaggttatatcgtaatcgtaccatatcaaaactagaatcttggttcgtcccag
aatttgtgctactttttgatacatataagattaaac-----------cgtgggttatacc
aatcaaatttcttcttttaga-------ctttcatcaaaatgaaaa--------------
tattagtaaaaataaaaacaccaacgtaaataaaaaaaaaaatcc------tcctattcc
tatattatctaatcaaaaagaatatctttatttagaaaatttcaaccaagaaaaaaac--
------gaacaacagtgccaaaaagatcttggatcagatctacgaaaactaaataaaaaa
aaagatattgaagaggattacgcgggatcagacattaaaaaacgtagaaaaaaaaaaaaa
tccaagagcaacaaggaagcagaactagatttattcctgaaaaaatatttcctttttcaa
ttaagatgg-----------------gatgaccccttgagtcaaagaataatcaataata
tcaaggtatattgtctcttacttagattgacaaatccaaaggaaattgctatctcttcga
ttcaaagaggagagatgcgtctagat-----------------------------gtaat
gctgattcagaaagatctagctcttacagaattgataaaaaagg----------------
gaatattaattatcgaaccgattcgtctatctataa---aaagggatggacaatttatta
cctatcaaaccataagtatttcattggttgataaggttaaagaccaaattaaaactaa--
-------tagaaaattcataaaaaaaagatatgttaataagaataatttaaacgtgaata
tagaaaaaaaaaatcattatgatttccttgttcctgaaaatattct----atctcataga
cgtcgtagaga------------------------------------------------a
ttgagaattctaatttgtttgaattcctggaattggaatagtgt---ggataaaaatcca
gtattttgcaacgaaaacaagataagaaactct-------------gggcggtttttgaa
tgaggacaag--------------------------------catcttaatatggatgca
accaactttatgaaattaaaattgtttctttggc----ccaattaccgattagaagat--
-------ttagcttgtatgaatcgctattggt--ttgatgccaataacgggagtcgtttc
agtctgtcaaggatccatatgtatccacgattcagaatcagttaa---------------
-------
>OP076943_Smilax_cocculoides
atgattttgaaatcttttctactaggtaatctattatccttatgcatgaagataataaat
tcggtcgttgtggtcggactctattatggatttctgaccacattctccataggaccctct
tatctcttccttctccgagctcgggttatggaagaaggaaccgagaaggaggtctcagca
acaactggttttattacgggacagctcatgatgttcatatcgatctattatgcgcctctg
catctagcattgggtagacctcatacaataactgtcctagttctaccgtatcttttgttt
catttcttctggaacaatcacaaaaacctttttgattatggatctactaccagaaattca
atgcgtaatctcagcattcaatgtgtattcctgaataatctaatttttcaattattcaac
catttcattttaccaagctcaacgttaaccagattagtcaacatttatatgtttcgatgc
aacaacaagatgttatttgtaacaagtagttttcttggttggttaattggtcacatttta
ttcatgaaatgggttggattgatcttattctggatacggcaaaatcattctattcgatct
aataagtaccttgtgtcagaattgagaaattctatggctcgaatctttagtattctctta
tttatcacctgtgtctactatttaggcagaatgccgtcgcctattgtcactaagaaactg
aaagaaaactcagaaacagaagaaaagggagaaagtgaggaagaaagcgacgtagaaaca
acttccgaaacgaaggagactaaacaggaacaagggggatccaccgaagaagacccttcc
ctttgttcggaagaaaagggggatccggacaaaatagatgaaacggaagagatccgggtg
aatggaaaggaaaaaacaaaagatgaattccactttaaagagacatgctataagaatagc
tcagttgacgaagattctgatcttgatgggtatcaagataattgggaattgggaagactt
aaagaagaaaaaaacgaaaagacccatttacggtttgaaaaacctcttataacttttttt
ttcgattataaaagatggaatcgtccatttagatatataaaaaatgatctatttgaaaat
gctgtacgaaatgaaatgtcacaatattttttttatacatgtccaagcgatggaaaacaa
aaaatatctttt---------------------gttagttatgtagaaataaaatgtaga
a-------------------ataaaatagttatgtaga----------------------
---aataaaaaagattaataaaaataaaaatattaatacataagataaatacaa-----a
aatagataagacgaaattcgtccacccccagtatatttgatcccttcccctataaataaa
ctcgcaaccccaaggccatttgtgattccatcaattatacgtctatcaaagaactgaatt
agttcagacaatcctcttatactcatgaggaataccctaatataaaaaatatctatgtaa
ccacgattatatgaccaattgtataccatatttttgatttggtccgagagagttctttta
gagcccttttttacaaatgaatttattaagtgcaaattcttgaaagatgaataagcggac
ccatagaaaatagatgctataaatagtccgaaa--------agagctatacttactgaaa
aaattgcat-------ttgtcaaaaattcataccaattcacagaataattagaatttcca
tgaaaaaggtttgtccatggagttaaccatttcgataatatatcaaaatctactacccct
tcttgatcaaaatgaattcctatt-------gatccaataaacaaagtaaatagtaccaa
tacaagcagaggaaatagcatagtattgtccgattcgtgcggatacatgtaagtgtattt
atttctaaagt------aagtactaaagtatcgcattcgatttcttatattatgatcaat
ttgatatgtatcctttgaaaaaaaggagaccttagtattttgtgttaataaaaataaatt
tctatttactacttttggtgctttc-----tttccccataaagatattgaatagaatgag
ctatttttaatgctactgtaattttgaaaatgaacgcgcaaattcccatcaaaagtaagt
aaatacatccgaaacatataaaatgcg-----gttaatcccgcagtgaaacaa-------
--------gctattattgcgaaaattggtgaatacaaccaactatcattaataatttcat
cttttgaccaaaaacaagcaag----aggtggaataccacaaagaga---aagtgtgcct
aataaaaaagtagttcttgtaattggaacata-------------------------tct
ttttaaaccgcccata-agaaccatattctgacttttatctggtgaatatccaacaatag
gttccatt----------------gaatgaataatagatccggatcccaaa---------
--------aacaataaagctttagaataagcatgagtgatcaaatggaataaagcagctc
gataaga--acctatacctagagctaacataatataacctaattgagacattgtag----
------aataggctaaacttcttttaa--------------tgtctctttgagcaagagc
caaagtagctcctaatagtactgttattatgcctattaaagaaatgaaattcattatgta
aggtatgactatgaaaagaggaagaagtctagctacaagaaaaattcctgctgctaccat
ggtagca-gcatgtataagagccgaaataggagtgggcccctccatggcatcaggtaacc
atacgtgaagggggaattgcgcggatttggcaattgcgccgacgaatagtaataaggcac
agagagtagcaaataaagaattgaacccattactgtggatcaagttattaactattttga
acaaatccctaaattcgaaactgcctgttatacaataaaaacctaagattcctaataata
aaccaaaa---------------tcccctacacgattagttacaaaagc----tttttgg
caagcacttgctgcaatcggtcgtgtaaaccaaaaacctattaataaatatgagcacatt
cccaccagttcccaaaaaatataaatttgtatcaaattggaactagtaactaatcccaac
atggaagcattgaaaaaactcatataagcaaaaaatctcaaatatccttgatc-------
--g------------------tgagacatataattatcgctataaa--------------
---taagaaccatgattccaacagtagtaattagtactgacataatagaagtaagtggat
cgatcaagtg--------------tccgaactccaaggaaaaatcatt-----attgatg
gtccaagaccatagatattgatagatggaacttccatttatttgctgaatagacagactg
gacgaaaaccccaaagttatacttagcagtaaaacactagtaaaagcccacatccgacga
at----------------------gttttttgttgctgtaggaataagcagaagcccaaa
tcctattaacatggtaactggaagtggaagagagggtattatccatgcgtattgatatgt
--at-------------------gttccataaaaaaaaaccaattttaatttttttttat
tc--ttattgatttaatagtttccgactcaccaattcttatctctttcgaaagacacaat
aat-----------------caaa-------gaaaagaactcgacaaaaataggaaaaaa
ctaaaactcttcattataattattctgactctttc--------------tcagatattta
ttctcagatatttatttgtgaaatattaaaaaagctataatcggttgatcgaataacatc
actaactaactaaaactaactaagtagaggttattacttagttattaattagttagtaac
aaaaaaaagatatttattaaaatacagaatattacagaatataacatttttaatcattct
actactata----tatatatatatatttatatttatatatttattattatatattttaat
atattttattttattattatattatat---------------------------------
---------------------------------------------atttttatatatttt
attttttatttatatatttattctttatt-------------------attataattaat
tataattatattatatatattaatattagattagaatatatattttattatattctagt-
----------------aattaataatcatatta-----------ataatcatatcatata
tacatatataatagtaagaaaaacaattccatcaaaaacagtac-----------ttgat
tcta-----atataagtcacag-------------t-atccatcaaaaattcgactcaat
aaggagggcctggttattctagttctggttattctaattaatttatttgcagt-------
------aattatctaacgcattgggaacca-----attgacgggattccactaaggaaa-
-----actgatctttatcaga--------------------aatcctatgatactcctac
ttcgtatagtatagaac-------------------------------tgaaaaaaaaaa
attcccccttttatccctagac--------------atatatgatatgtcatgggtatat
atttattatatatatattataattataatatatta---------------------ttaa
tatttaatatattatttagtatatatatatatatatgtttatatatgtttagtatatata
tatataatatatgtttttatatgttatgtttatgttgttttgaaaaaattatggactatt
catcatccaagggataaatatggataatgactaaaaaaacgatct---------------
-----------atttcgaacaatatatgtctttcacatacaacgataaaaattagtactt
gtttttgaatggcggttccaaaaaaacgtacttctatatc----------------aaaa
aaacgtatt-----------------------cgtagaaatatttggaaaaaaaag----
--------------------------ggatatttaacaggagaaaaagcgctttctttag
ctaaatcggttgccactggacattcaaagagtttttttgtgcaacaaacaagtaataaaa
ttttagaata---------atctaaatcaacataccatgaataacttaaattttct----
----aagatgaatgattgattcgcattaactaatgtattgaatgtattgaacccctcaat
attagttagaactaaattagctgctgtggtatgtagaataagagttattttatgtttact
gggctttaatttaagtattattttcaatctctatcaattaaaaaaattgatag-------
------agattgaaagttttttgttatatg-tgtagcccaaaacctaattagatttagta
-------attaaatttagtaaagtaatattatatca-----------taaattatggaca
cag-cggagagtattattaatgattctaaggtatcgaaattattatcaaaattcctcaga
tttagtgataaaattttgataatgataaattaggaaattatagttattttattttgttta
ctaagaaaataaatctttttaattttcaatacataaaataagataaaggaataaaa----
--------aaataaaaaatagaaaagggacaattttgagttctataactcggtcttcggc
cgatagcaaaactatctagtttcgactgttccgtaagaacttagtttcgagatacgtgaa
agttaattgttaaaactgaa-----ccctacggcgatactaactacgtgttagtgaacat
ttaaatataaatttgaacgaatctttttttttcatcgattctaatg--------tttact
aaactatattgaattcttgaatcttgaccgttcgacatgaattgaatattatttattatt
attttga
>OP076944_Smilax_retroflexa
------------------------------------------------------------
------------------------------------------------------------
------------------------------------------------------------
------------------------------------------------------------
------------------------------------------------------------
------------------------------------------------------------
------------------------------------------------------------
------------------------------------------------------------
------------------------------------------------------------
------------------------------------------------------------
------------------------------------------------------------
------------------------------------------------------------
------------------------------------------------------------
------------------------------------------------------------
------------------------------------------------------------
------------------------------------------------------------
------------------------------------------------------------
------------------------------------------------------------
------------------------------------------------------------
------------------------------------------------------------
---------------------------------------------atgatagaacgtaaa
atgtctctgcacccaacagaaaaactatgtcatgaagacttatataattattgggtttat
accaatgaacaaaaaaagtacaacttgaaaaatgaattgataagtcgaataaaagttcta
gaaaaagacgagggtatcc---------------------------cctttccagatatg
ctggaaa----------------------------------------aaaagaccagact
a----------------tacaatgatgaga--------atgaagaagaatgcctgtctaa
-----aacatacgatc--------------------------------------------
---cctttttgaacggacca-------tatcgcggaacaataaaaaagggatattcacgc
gcaaacataaatgatttaatgacttctacagaggattccatagaaatatttttagtaaat
aagatttatggtctacttcctaatgattcccaagaatttg-aaaataaaaagaatctatt
tgatacggaatcatt-----atcgaattatattggtaattccttaacctcaa--------
tctcaatc--ggtgaattatcttt---------------------tgaatacgaatctag
ttctaattttaaaaaatgttctttattgaccga-------------acaaaaaagaattg
attcagaaaatccatcaaaatccttgaaatttgtattcgatgt----aattacagccgat
ccaa-----atgatcaaacaacaataagaaatcaatctattggaatagaagaaataag--
--caaaaaggtttctcgatggtcatacaaattgaccgatgattttgttgaagagcagga-
-------------------------ggaagaaaatgacgaagaatcggtggaagatcatg
agattcgttcaagaaaagccaaacgcgtggtaatttatactgatgacgatcagaatgtgg
attctgttactagtactaatgatactagtaatagtgatcaagcagaagaagtggctttga
tacgttactcgcaacaatcggattttcgtcggaatataatcaaaggatccatgcgagct-
--caaagacgcaaaactcttacttgggaaatgtttcaagcaaatgtacattccccgcttt
ttttagatcgaatagacaaaacatttttttttcttttttttgatatttatgaaatgataa
atcttatttttagagattgg------gttggtatagaatcagaattgcaaatttccgatt
ttgat------aaagaag-----gggcaaaagaaagggagaaaaaagaggaaaatgatcg
gataacaatatccgaaacctgggataccgttatat---ttgctcaagcaataagaggttc
gatgttagtaacccaatcttttcttagaaaatatattgtattaccttcattgataatagc
taaaaatattggacgta----tgctattattccaatcccccgagtgg-------------
---------tatgaggatttgaaggaatggaatcaagaaatgcacgttaagtgcacctat
aatggtgttcaattatcagaaacagaat------------ttccaaaagattggttaac-
--------agacgggatt------------------------------------------
---------cagataaagattctatttcctt------------tttgtctgaaaccttgg
cgaagccccaagacacga---------tctcaagatatagattcaa-----caaaaaaaa
aaggaaaaaaagacaatttttgttttttaacagtatggggaatggaagcagaacttccct
ttggttctccccgaaaacgaccgtct-ttttttgaacccatttataaa------------
-----gaactcgaaaaaaaaataaa-------aaaagtaaaaaagaaattttttatcctt
ctaagagtcttaaaagaa-----agaggaaaacggtctctactaattttaatttcaaaag
aaaaaaaagaatgggt------cagaaacatagttctagttataaaacgaataataaaag
aacttgaaaaagtaaatccaattttattatttga-attgaggaaggcgaagaaagtatat
gaaccgaataaaaatggaaaagattccaaaataaataataaaatgaaccgcgaatcgacc
gttccaattcatacgtcaagttggacaaa--------ttattcattga----------ta
gaaaaaaaaatgaaagatatttctaataggataatcacaactaagaatcaaatagaacaa
atcacaaaagacaataaaaaaatagttttaacttat------gatgataaaagatcggaa
tcgcagcaatatagttggcagatattcaaaaga-aacaatatccg-----attaatacgt
aaatcatattattttatgaaatctttcattgaaaaaatatacatagagatcctcctatgt
accattaacattccaagaatcaatgcacaacttttttttgttgattcaaaaaaaattatc
aataaatccacttacaacgataaaacaaatcaagaaggaattgatgaaacaaatcaaaat
acaatgaactttatttcgactataaaaaagtcgtt---------------------ttta
aatacaaatattaatatttcaaatactaatat---------------------tagtaat
actaatt-------------taaatagttatagtgacttatcttc-------cttgtcac
-----aagcatatgtatt-------------ttacaaattatcacaaacccaattactta
acaagtataacttgagatctgtacttcaagatcacgggacccatcattat---cttaagg
ataacataaaggattattgtataacacgaggaatagttgattacaaatcaaggcataaga
aaattaaaaagtctggaatgaataaatggaaaaactggttaaaggattattatcaatacc
atttttccgatgt-caaatggtctcaattagtcccccaaaaatggcgaaatagagtcaac
caacgtcgtatgat----------------tcaaaataaagactcaattaaatccaattc
atataaaaatgaaaaagaccaattaattcattacatgaaagaagattattctgcaatgga
ttcattgatga-atcaaaaagaaaaattgtttaaaaaacactacagatataatcttttat
cacataaatatatgaattatggggaaaagaaaaactcatatatttatggatcaacattac
aagtaa---------acgatagcccagggatttcatatccatctattttcaatacaccga
aactcgactcattttatgtattggtaagtacagctattagtgattatctagaagagagat
ctattattgatgcaaatcaaaatctggatagaaaatattttaattgtagaattctccatt
tttgtcttacagagaatatcgatattgagactaagtataaaaacaaaataaaaaaaaaaa
atattttgattcatcaacaaatcgccaaaaaaaaaaacttttttgattggatgggaatga
atcaagaaaggttatatcgtaatcgtaccatatcaaaactagaatcttggttcgtcccag
aatttgtgctactttttgatacatataagattaaac-----------cgtgggttatacc
aatcaaatttcttcttttaga-------ctttcatcgaaatgaaaa--------------
tattagtaaaaaaaaaaacaccaacgtaaatcaaaaaaaaaatcc------tcctattcc
tatattatctaatcaaaaagaatatctttatttagaaaatttcaaccaagaaaaaaac--
------gaacaacagtgccaaaaagatcttggatcagatctacgaaaacaaaataaaaaa
aaagatattgaagaggattacgcgggatcagacattaaaaaacgtagaaaaaaaaaaaaa
tccaagagcaacaaggaagcagaactagatttattcctgaaaaaatatttcctttttcaa
ttaagatgg-----------------gatgaccccttgagtcaaagaataatcaataata
tcaaggtatattgtctcttacttagattgacaaatccaaaggaaattgctatctcttcga
ctcaaagaggagagatgcgtctagat-----------------------------gtaat
gctgattcagaaggatctagctcttacagaattgataaaaaaag----------------
gaatattaattatcgaaccgattcgtctatctataa---aaagggatggacaatttatta
cctatcaaaccataagtatttcattggttgataaggttaaagaccaaattaaaactaa--
-------tagaaaattcataaaaaaaagatatgttaataagaataatttaaacgtgaata
tagaaaaaaaaaatcattatgatttccttgttcctgaaaatattct----atctcataga
cgtcgtagaga------------------------------------------------a
ttgcgaattctaatttgtttgaattcctggaattggaatggtgt---ggataaaaatcca
gtattttgcaacgaaaacaagataagaaactgt-------------gggcggtttttgaa
tgaggacaag--------------------------------catcttaatacggatgca
accaactttatgaaattaaaatggtttctttggc----ccaattaccgattagaagat--
-------ttagcttgtatgaatcgctattggt--ttgatgccaataacgggagtcgtttc
agtatgtcaaggatacatatgtatccacgattcagaatcagtgaa---------------
----tag
>OP076945_Heterosmilax_guadichaudiana
atgattttgaaatcctttctactaggtaatccattatccttatgcatgaagataataaat
tcggtcgttgtggtcggactctattatggatttctgaccacattctccataggaccctct
tatctcttccttctccgagctcgggttatggaagaaggaaccgagaaggaggtctcagca
acaactggttttattacgggacagctcatgatgttcatatcgatctattatgcgcctctg
catctagcattgggtagacctcatacaataactgtcctagttctaccgtatcttttgttt
catttcttctggaacaatcacaaaaacctttttgattatggatctactaccagaaattca
atgcgtaatctcagcattcaatgtgtattcctgaataatctcatttttcaattattcaac
catttcattttaccaagctcaacgttaaccagattagtcaacatttatatgtttcgatgc
aacaacaagatgttatttgtaacaagtggttttcttggttggttaattggtcacatttta
ttcatgaaatgggttggattgatcttattctggatacggcaaaatcattctattcgatct
aataagtaccttgtgtcagaattgagaaattctatggctcgaatctttagtattctctta
tttatcacctgtgtctactatttaggcagaatgccgtcgcctattgtcactaagaaactg
aaagaaacctcagaaacagaagaaaagggagaaagtgaggaagaaagcgacgtagaaaca
acttccgaaacgaaggagactaaacaggaacaagggggatccaccgaagaagacccttcc
ctttgttcggaagaaaagggggatccggacaaaatagatgaaacggaagagatccgggtg
aatggaaaggaaaaaacaaaagatgaattccactttaaagagacatgctataagaatagc
tcagttgacgaagattctgatcttgatgggtatcaagataattgggaattgggaagactt
aaagaagaaaaaaacgaaaagacccatttacggtttgaaaaacctcttataacttttttt
ttcgattataaaagatggaatcgtccatttagatatataaaaaatgatctatttgaaaat
gctgtacgaaatgaaatgtcacaatattttttttatacatgtccaagcgatggaaaacaa
aaaatatcttttacatatccacctagtttatcaacttttttaaaaatgatagaacgtaaa
atgtctctgcgcacaacagaaaaactatgccatgaagacttatataatcattgggtttat
accaatgaacaaaaaaagtacaacttgaaaaatgaattgataagtcgaataaaagttcta
gaaaaagacgagggtatcc---------------------------cctttccagatatg
ctggaaa----------------------------------------aaaagaccagact
a----------------tacaatgatgaga--------atgaagaagaatgcctgtctaa
-----aacatacgatc--------------------------------------------
---cctttttgaacggacca-------tatcgcggaacaataaaaaagggatattcacgc
gcaaacataaatgatttaatgacttctacagaggattccatagaaatatttttaataaat
aagatttatggtctacttcctaatgattcccaagaatttg-aaaataaaaagaatctatt
tgatacggaatcatt-----atcgaattatattggtaattccttaac-------------
-ctcaatc--ggtgaattatcttt---------------------tgaatacgaatctag
ttctaattttaaaaaatgttctttattgaccga-------------acacaaaagaattg
atttagaaaatcaatcaaaatccttgaaatttgtattcgatgt----aattacagccgat
ccaa-----atgatcaaacaacaataagaaatcaatctattggaatagaagaaataag--
--caaaaaggtttctcgatggtcatacaaattgaccgatgattttgttgaagagcagga-
-------------------------ggaagaaaatgacgaagaatcggtggaagatcatg
agattcgttcaagaaaagccaaacgcgtggtaatttatactgatgacgatcagaatgtgg
attctgttactagtactaatgatactagtaatagtgatcaagcagaagaagtggctttga
tacgttactcgcaacaatcggattttcgtcggaatataatcaaaggatccatgcgagct-
--caaagacgcaaaactcttacttgggaaatgtttcaagcaaatgtgcattccccgcttt
ttttagatcgaatagacaaaacatttttttttcttttttttgatatttatgaaatgataa
atcttatttttagagattgg------gttggtatagaatcagaattgcaaatttccgatt
ttgat------aaagaag-----gggcaaaagaaagggagaaaaaagaggaaaatgatcg
gataacaatatccgaaacttgggataccattatat---ttgctcaagcaataagaggttc
gatgttagtaacccaatcttttcttagaaaatatattgtattaccttcattgataatagc
taaaaatattggacgta----tgctattattccaatcccccgagtgg-------------
---------tatgaggatttgaaggaatggaatcaagaaatgcacgttaagtgcacctat
aatggtgttcaattatcagaaacagaat------------ttccaaaagattggttaac-
--------agacgggatt------------------------------------------
---------cagataaagattctatttcctt------------tttgtctgaaaccttgg
cgaagccccaagacacga---------tctcaagatagagattcaa-----caaaaaaaa
aaggaaaaaaagacaatttttgttttttaacagtatggggaatggaagcagaacttccct
ttggttctccccgaaaacgaccgtct-ttttttgaacccatttataaa------------
-----gaactcgaaaaaaaaataaa-------aaaagtaaaaaataaattttttatcctt
ctaagagtcttaaaagaa-----agaggaaaatggtctctac------taatttcaaaag
aaaaaaaagaatgggt------cagaaacatagttctagttataaaacgaataataaaag
aacttgaaaaagtaaatccaattttattatttga-attgaggaaggcgaagaaagtatat
gaaccgaataaaaatggaaaagattccaaaataaataataaaattaaccgtgaatcgacc
gttccaattcatacgtcaagttggacaaa--------ttattcattga----------ta
gaaaaaaaaatgaaagatatttctaataggataatcacaactaagaatcaaatagaacaa
atcacaaaagacaataaaaaaatagttttaacttat------gatgataaaagatcggaa
tcgcagcaatatagttggcagatattcaaaaga-aacaatatccg-----attaatacgt
aaatcatattattttatgaaatctttcattgaaaaaatatacatagagatcctcctatat
accattaacattccaagaatcaatgcacaacttttttttgttgattcaaaaagaattatc
aataaatccacttacaacgataaaacaaatcaagaaggaattgatgaaacaaatcaaaat
acaatgaactttatttcgactataaaaaagtcgtt---------------------ttta
aatactaatattaatatttcaaatactaatat---------------------tagtaat
actaatt-------------taaatagttatagtgacttatcttc-------cttgtcac
-----aagcatatgtatt-------------ttacaaattatcacaaatccaattactta
acaagtataacttgagatccgtacttcaagatcacgggacccatcattat---cttaagg
ataaaataaaggattattgtataacacgaggaatagttgattacaaatcaaggcataaga
aaattcaaaagtctggaatgaataaatggaaaaactggttaaaggattattatcaatacc
atttttccgatgt-caaatggtctcaattagtccccaaaaaatggcgaaatagagtcaac
caacgtcgtatgat----------------tcaaaataaagactcaattaaatccaattc
atataaaaatgaaaaagaccaattaattcattacatgaacgaagattattctgcaatgga
ttcattgatga-atcaaaaagaaaaattgtttaaaaaacactacagatataatcttttat
cacataaatatatgaattatggggaaaagaaaaactcatatatttatggatcaacattac
aagtaa---------acgatagcccagggatttcatatgcatctattttcaatacaccga
aactcgactcattttatgtattggtaagtacagctattagtgattatctagaagagatat
atattattgatgcaaatcaaaatctggatagaaaatattttaattgtagaattctccatt
tttgtcttacagagaatatcgatattgagactaagtataaaaacaaaataaaaaaaaaaa
atattttgattcatcaacaaatagccaaaaaaaaaaacttttttgattggatgggaatga
atcaagaaaggttatatcgtaatcgtaccatatcaaaactagaatcttggttcgtcccag
aatttgtgctactttttgatacatataagattaaac-----------cgtgggttatacc
aatcaaatttcttcttttaga-------ctttcatcgaaatgaaaa--------------
tattagtaaaaaaaaaaacaccaacgtaaataaaaaaaaaaatcc------tcctattcc
tatattatctaatcaaaaagactatctttatttagaaaatttcaaccaagaaaaaaac--
------gaacaacagtgccaaaaagatcttggatcagatctaggaaaacaaaataaaaaa
aaagatattgaagaggattacgcgggatcagacattaaaaaacgtagaaaaaaaaaaaaa
tccaagagcaacaaggaagcagaactagatttattcctgaaaaaatatttcctttttcaa
ttaagatgg-----------------gatgaccccttgagtcaaagaataatcaataata
tcaaggtatattgtctcttacttagattgacaaatccaaaggaaattgctatctcttcga
ttcaaagaggagagatgcgtctagat-----------------------------gtaat
gctgattcagaaggatctagctcttacagaattgataaaaaaag----------------
gaatattaattatcgaaccgattcgtctatctataa---aaagggatggacaatttatta
cctatcaaaccataagtatttcattggttgataaggttaaagaccaaattaaaactaa--
-------tagaaaattcataaaaaaaagatatgttaataagaataatttaaacgtgaata
tagaaaaaaaaaatcattatgatttccttgttcctgaaaatattct----atctcataga
cgtcgtagaga------------------------------------------------a
ttgagaatcctaatttgtttgaattcccggaattgtaatagtgt---ggataaaaatcca
gtattttgcaacgaaaacaagataagaaactgt-------------gggcggtttttgaa
tgaggacaag--------------------------------catcttaatacggatgca
accaactttatgaaattaaaattgtttctttggc----ccaattaccgattagaagat--
-------ttagcttgtatgaatcgctattggt--ttgatgccaataacgggagtcgtttc
agtctgtcaaggatacatatgtatccacgattcagaatcagtgaa---------------
----tag
>OP076946_Smilax_ocreata
atgattttgaaatcttttctactaggtaatctattatccttatgcatgaagataataaat
tcggtcgttgtggtcggactctattatggatttctgaccacattctccataggaccctct
tatctcttccttctccgagctcgggttatggaagaaggaaccgagaaggaggtctcagca
acaactggttttattacgggacagctcatgatgttcatatcgatctattatgcgcctctg
catctagcattgggtagacctcatacaataactgtcctagttctaccgtatcttttgttt
catttcttctggaacaatcacaaaaacctttttgattatggatctactaccagaaattca
atgcgtaatctcagcattcaatgtgtattcctgaataatctaatttttcaattattcaac
catttcattttaccaagctcaacgttaaccagattagtcaacatttatatgtttcgatgc
aacaacaagatgttatttgtaacaagtagttttcttggttggttaattggtcacatttta
ttcatgaaatgggttggattgatcttattctggatacggcaaaatcattctattcgatct
aataagtaccttgtgtcagaattgagaaattctatggctcgaatctttagtattctctta
tttatcacctgtgtctactatttaggcagaatgccgtcgcctattgtcactaagaaactg
aaagaaacctcagaaacagaagaaaagggagaaagtgaggaagaaagcgacgtagaaaca
acttccgaaacgaaggagactaaacaggaacaagggggatccaccgaagaagacccttcc
ctttgttcggaagaaaagggggatccggacaaaatagatgaaacggaagagatccgggtg
aatggaaaggaaaaaacaaaagatgaattccactttaaagagacatgctataagaatagc
tcagttgacgaagattctgatcttgatgggtatcaagataattgggaattgggaagactt
aaagaagaaaaaaacgaaaagacccatttacggtttgaaaaacctcttatcacttttttt
ttcgattataaaagatggaatcgtccatttagatatataaaaaatgatctatttgaaaat
gctgtacgaaatgaaatgtcacaatattttttttatacatgtccaagcgctggaaaacaa
aaaatatcttttacatatccgcctagtttatccacttttttgaaaatgatagaacgtaaa
atgtctctgcacacaacagaaaaactatgccatgaagacttatataattattgggtttat
accaatgaacaaaaaaagtacaacttgaaaaatgaattgataagtcgaataaaagttcta
gaaaaagaagagggtatcc---------------------------cctttccagatatg
ctggaaa----------------------------------------aaaggaccagact
a----------------tacaatgatgaga--------atgaagaagaatgcctgtctaa
-----aacatacgatc--------------------------------------------
---cctttttgaacggacca-------tatcgcggaacaataaaaaagggatattcacgc
gcaaacataaatgatttaatgacttctacagaggattccatagaaatatttttaataaat
aagatttatggtctacttcctaatgattcccaagaatttg-aaaataaaaagaatctatt
tgatacggaatcatt-----atcgaattatattggtaattccttaacctcaa--------
tctcaatc--ggtgaattatcttt---------------------tgaatacgaatctag
ttctaattttaaaaaatgttctttattgaccga-------------acaaaaaagaattg
attcagaaaatcaatcaaaatccttgaaatttgtattcgatgt----aattacagccgat
ccaa-----atgatcaaacaacaataagaaatcaatctattggaatagaagaaataag--
--caaaaaggtttctcgatggtcatacaaattgaccgatgattttgttgaagagcagga-
-------------------------ggaagaaaatgaagaagaatcggcggaagatcatg
agattcgttcaagaaaagccaaacgcgtggtaatttatactgatgacaatcagaatgtgg
attctgttactagtactaatgatactagtaatagtgatcaagcagaagaagtggctttga
tacgttactcgcaacaatcggattttcgtcggaatataatcaaaggatccatgcgggct-
--caaagacgcaaaactcttacttgggaaatgtttcaagcaaatgtacattccccgcttt
ttttagatcgaatagacaaaacatttttttttcttttttttgatatttatgaaatgataa
atcttatttttagagattgg------gttggtatagaatcacaattgcaaatttccgatt
ttgataaagaaaaagaag-----gggcaaaagaaagggagaaaaaagaggaaaatgatcg
gataacaatatccgaaacttgggataccattatat---ttgctcaagcaataaggggttc
gatgttagtaacccaatcttttcttagaaaatatattgtattaccttcattgataatagc
taaaaatattggacgta----tgctattattccaatcccccgagtgg-------------
---------tacgaggatttgaaggaatggaatcaagaaatgcacgttaagtgcacctat
aatggtgttcaattatcagaaacagaat------------ttcccaaagattggttaac-
--------agacgggatt------------------------------------------
---------cagataaagattctatttcctt------------tttgtctgaaaccttgg
cgaagccccaagacacga---------tctcaagatatagattcaa-----caaaaaaaa
aaggaaaaaaagacaatttttgttttttaacagtatggggaatggaagcagaacttccct
ttggttctccccgaaaacgaccgtct-ttttttgaacccatttataaa------------
-----gaactcgaaaaaaaaataaa-------aaaagtaaaaaagaaattttttatcctt
ctaagagtcttaaaagaa-----agaggaaaatggtctctac------taatttcaaaag
aaaaaaaagaatgggt------cagaaacatagttctagttataaaacgaataataaaag
aacttgaaaaagtaaatccaattttattatttga-attgagaaaggcgaagaaagtatat
gaaccgaataaaaatggaaaagattccaaaataaataataaaattaaccgtgaatcgacc
gttccaattcatacgtcaagttggacaaa--------ttattcactga----------ta
gaaaaaaaaatgaaagatatttctaataggataatcacaactaagaatcaaatagaacaa
atcacaaaagacaataaaaaaatggttttaacttat------gatgataaaagatcggaa
tcgcggcaatatagttggcagatattcaaaaga-aacaatatccg-----attaatacgt
aaatcatattattttatgaaatctttcattgaaaaaatatacatggagatcctcctatgt
accattaacattccaagaatcaatgcacaacttttttttgttgattcaaaaaaaattatc
aataaatccacttacaacgataaaacaaatcaagaaggaattgatgaaacaaatcaaaat
acaatgaactttatttcgactataaaaaagtcgtt---------------------ttta
aatacaaatattaatatttcaaatactaatat---------------------tagtaat
actaatt-------------taaatagttatagtgacttatcttc-------cttgtcac
-----aagcatatgtatt-------------ttacaaattatcacaaacccaattactta
acaagtataacttgagatctgtacttcaagatcgcgggacccatcattat---cttaagg
ataaaataaaggattattgtataacacgaggaatagttgattacaaatcaaggcataaga
aaattcaaaagtctgtaatgaataaatggaaaaactggttaaagaattattatcaatacc
atttttccgatgt-caaatggtctcaattagtccccaaaaaatggcgaaatagagtcaac
caacgtcgtatgat----------------tcaaaataaagactcaattaaatccaattc
atataaaaatgaaaaagaccaattaattcattacatgaaagaagattattctgcaatgga
ttcattgatga-atcaaaaagaaaaattgtttaaaaaacactacagatataatcttttat
cacataaatatatgaattatggggaaaagaaaaactcatatatttatggatcaacattac
aagtaa---------acgatagcccagggattccatatccatctattttcaatacaccga
aactcgactcattttatgtattggtaagtacagctattagtgattatctagaagagagat
atattattgatgcaaatcaaaatatggatagaaaatattttaattgtagaattctccatt
tttgtcttacagagaatatcgatattgagactaagtataaaaacaaaataaaaaaaaaaa
atattttgattcatcaacaaatcgccaaaaaaaaaaacttttttgattggatgggaatga
atcaagaaaggttatatcgtaatcgtactatatcaaaactagaatcttggttcgtcccag
aatttgtgctactttttgatacatataagattaaac-----------cgtgggttatacc
aatcaaatttcttcttttaga-------ctttcatcaaaatgaaaa--------------
tattagtaaaaataaaaacaccaacgtaaataaaaaaaaaaatcc------tcctattcc
tatattatctaatcaaaaagaatatctttatttagaaaatttcaaccaagaaaaaaac--
------gaacaacagtgccaaaaagatcttggatcagatctacgaaaactaaataaaaaa
aaagatattgaagaggattacgcgggatcagacattaaaaaacgtagaaaaaaaaaaaaa
tccaagagcaacaaggaagcagaactagatttattcctgaaaaaatatttcctttttcaa
ttaagatgg-----------------gatgaccccttgagtcaaagaataatcaataata
tcaaggtatattgtctcttacttagattgacaaatccaaaggaaattgctatctcttcga
ttcaaagaggagagatgcgtctagat-----------------------------gtaat
gctgattcagaaagatctagctcttacagaattgataaaaaaag----------------
gaatattaattatcgaaccgattcgtctatctataa---aaagggatggacaatttatta
cctatcaaaccataagtatttcattggttgataaggttaaagaccaaattaaaactaa--
-------tagaaaattcataaaaaaaagatatgttaataagaataatttaaacgtgaata
tagaaaaaaaaaatcattatgatttccttgttcctgaaaatattct----atctcataga
cgtcgtagaga------------------------------------------------a
ttgagaattctaatttgtttgaattcctggaattggaatagtgt---ggataaaaatcca
gtattttgcaacgaaaacaagataagaaactct-------------gggcgatttttgaa
tgaggacaag--------------------------------catcttaatatggatgca
accaactttatgaaattaaaattgtttctttggc----ccaattaccgattagaagat--
-------ttagcttgtatgaatcgctattggt--ttgatgccaataacgggagtcgtttc
agtctgtcaaggatccatatgtatccacgattcagaatcagttaa---------------
-------
>NC_049023_Smilax_glycophylla
atgattttgaaatcttttctactaggtaatctattatccttatgcatgaagataataaat
tcggtcgttgtggtcggactctattatggatttctgaccacattctccataggaccctct
tatctcttccttctccgagctcgggttatggaagaaggaaccgagaaggaggtctcagca
acaactggttttattacgggacagctcatgatgttcatatcgatctattatgcgcctctg
catctagcattgggtagacctcatacaataactgtcctagttctaccgtatcttttgttt
catttcttctggaacaatcacaaaaacctttttgattatggatctactaccagaaattca
atgcgtaatctcagcattcaatgtgtattcctgaataatctcatttttcaattattcaac
catttcattttaccaagctcaacgttaaccagattagtcaacatttatatgtttcgatgc
aacaacaagatgttatttgtaacaagtagttttcttggttggttaattggtcacatttta
ttcatgaaatgggttggattgatcttattctggatacggcaaaatcattctattcgatct
aataagtaccttgtgtcagaattgagaaattctatggctcgaatctttagtattctctta
tttatcacctgtgtctactatttaggcagaatgccgtcgcctattgtcactaagaaactg
aaagaaacctcagaaacagaagaaaagggagaaagtgaggaagaaagcgacgtagaaaca
acttccgaaacgaaggagactaaacaggaacaagggggatccaccgaagaagacccttcc
ctttgttcggaagaaaagggggatccggacaaaatagatgaaacggaagagatccgggtg
aatggaaaggaaaaaacaaaagatgaattacactttaaagagacatgctataagaatagc
tcagttgacgaagattctgatcttgatgggtatcaagataattgggaattgggaagactt
aaagaagaaaaaaacgaaaagacccatttacggtttgaaaaacctcttatcacttttttt
ttcgattataaaagatggaatcgtccatttagatatataaaaaatgatctatttgaaaat
gctgtacgaaatgaaatgtcacaatattttttttatacatgtccaagcgatggaaaacaa
aaaatatcttttacatatccacctagtttatcaacttttttaaaaatgatagaacgtaaa
atgtctctgcacacaacagaaaaactatgccatgaagacttatataattattgggtttat
accaatgaacaaaaaaagtacaacttgaaaaatgaattaataagtcgaataaaagttcta
gaaaaagaagagggtatcc---------------------------cctttccaaatata
ctggaaa----------------------------------------aaaggaccagact
a----------------tacaatgatgaga--------atgaagaagaatgcctgtctaa
-----aacatacgatc--------------------------------------------
---cctttttgaacggacca-------tatcgcggaacaataaaaaagggatattcacgc
gcaaacataaatgatttaatgacttctacagaggattccatagaaatatttttaataaat
aagatttatagtctacttcctaatgattcccaagaatttg-aaaataaaaagaatctatt
tgatacggaatcatt-----atcgaattatattggtaattccttaacctcaa--------
tctcaatc--ggtgaattatctta---------------------------cgaatctag
ttctaattttaaaaaatgttctttattgaccga-------------acaaaaaagaattg
attcagaaaatcaatcaaaatccttgaaatttgtattcgatgt----aattacagccgat
ccaa-----atgatcaaacaacaataagaaatcaatctattggaatagaagaaataag--
--caaaaaggtttctcgatggtcatacaaattgaccgatgattttgttgaagagcagga-
-------------------------ggaagaaaatgaagaagaatcggcggaagatcatg
agattcgttcaagaaaagccaaacgcgtggtaatttatactgatgacgatcagaatgcgg
attctattactagtactaatgatactagtaatagtgatcaagcagaagaagtggctttga
tacgttactcacaacaatcggattttcgtcggaatataatcaaaggatccatgcgggct-
--caaagacgcaaaactcttacttgggaaatgtttcaagcaaatgtacattccccgcttt
ttttagatcgaatagacaaaacatttttttttattttttttgatatgtatgaaatgataa
atcttatttttagagattgg------gttggtatagaatcacaattgcaaatttccgatt
ttgat------aaagaag-----gggcaaaagaaagggagaaaaaagaggaaaatgatcg
gataacaatatccgaaacttgggataccattatat---ttgctcaagcaataagaggttc
gatgttagtaacccaatcttttcttagaaaatatattgtattaccttcattgataatagc
taaaaatgttggacgta----tgctattattacaatcccccgagtgg-------------
---------tacgaggatttgaaggaatggaatcaagaaatgcacgttaagtgcacctat
aatggtgttcaattatcagaaacagaat------------ttccaaaagattggttaac-
--------agacgggatt------------------------------------------
---------cagataaagattctatttcctt------------tttgtctgaaaccttgg
cgaagccccaagacacga---------tctcaagatatagattcaa-----caaaaaaaa
aaggaaaaaaagacaatttttgttttttaacagtatggggaatggaagcagaacttccct
ttggttctccccgaaaacgaccgtct-ttttttgaacccatttataaa------------
-----gaactcgaaaaaaaaataaa-------aaaagtaaaaaataaattttttatcctt
ctaagagtcttaaaagaa-----agaggcaaatggtctctac------taatttcaaaag
aaaaaaaagaatgggt------cagaaacatagttctagttataaaacgaataataaaag
aacttgaaaaagtaaatccaattttattatttga-attgagaaaggcgaagaaagtatat
gaaccgaataaaaatggaaaagattccaaaataaataataaaattaaccgtgaatcgacc
gttccaattcatacgtcaagttggacaaa--------ttattcactga----------ta
gaaaaaaaaatgaaagatatttctaataggataatcacaactaagaatcaaatagaacaa
atcacaaaagataataaaaaaatggttttaacttat------gatgataaaagatcggaa
tcgcagcaatatagttggcagatattcaaaaga-aacaatatccg-----attaatacgt
aaatcatattattttatgaaatctttcattgaaaaaatatacatagagatcctcctatgt
accattaacattccaagaatcaatgcacaacttttttttgttgattcaaaaaaaattatc
aataaatccacttacaacgataaaacaaatcaagaaggaattgatgaaacaaatcaaaat
acaatgaactttatttcgactataaaaaagtcgtttttaaatacaaatattaatttttta
aatacaaatattaatatttcaaatactaatat---------------------tagtaat
actaatt-------------taaatagttatagtgacttatcttc-------cttgtcac
-----aagcatatgtatt-------------ttacaaattatcacaaacccaattactta
acaagtataacttgagatctgtacttcaagatcacgggacccatcattat---cttaagg
ataaaataaaggattattgtataacacgaggaatagttgattacaaatcaaggcataaga
aaattcaaaagtctggaatgaataaatggaaaaactggttaaaggattattatcaatacc
atttttccgatgt-caaatggtctcaattagtccccaaaaaatggcgaaatagagtcaac
caacgtcgtatgat----------------tcaaaataaagactcaattaaatccaattc
atataaaaatgaaaaagaccaattaattcattacatgaaagaggattattctgcaatgga
ttcattgatga-atcaaaaagaaaaattgtttaaaaaacactacagatataatcttttat
cacataaatatatgaattatggggaaaagaaaaactcatatatttatggatcaacattac
aagtaa---------acgataacccagggattccatatccatctattttcaatacaccga
aactcgactcattttatgtattggtaagtacagctattaatgattatctagaagagagat
atattattgatgcaaatcaaaatctggatagaaaatatttgaattgtagaattctccatt
tttgtcttacagagaatatcgatattgagactaagtataaaaacaaaataaaaaaaaaaa
ata------------------------------------tttttgattggatgggaatga
atcaagaaaggttatatcgtaatcgtaccatatcaaaactagaatcttggttcgtcccag
aatttgtgctactttttgatacatataagattaaac-----------cgtgggttatacc
aataaaatttcttcttttaga-------ctttcatcgaaatgaaaa--------------
tattagtaaaaataaaaacaccaacgtaaataaaaaaaaaaatcc------tcctattcc
tatattatctaatcaaaaagaatatctttatttagataatttcaaccaagaaaaaaac--
------gaacaacagtgccaaaaagatcttggatcagatctacgaaaacaaaataaaaaa
aaagatattgaagaggattacgcgggatcagacattaaaaaacgtagaaaaaaaaaaaaa
tccaagagcaacaaggaagcagaactagatttattcctgaaaaaatatttcctttttcaa
ttaagatgg-----------------gatgaccccttgagtcaaagaataatcaataata
tcaaggtatattgtctcttacttagattgacaaatccaaaggaaattgctatctcttcga
ttcaaagaggagagatgcgtctagat-----------------------------gtaat
gctgattcagaaagatctagctcttacagaattgataaaaaagg----------------
gaatattaattatcgaaccgattcatctatctataa---aaagggatggacaatttatta
cctatcaaaccataagtatttcattggttgataaggttaaagaccaaattaaaactaa--
-------tagaaaattcataaaaaaaagatatgttaataagaataatttaaacgtaaata
tagaaaaaaaaaatcattatgatttccttgttcctgaaaatattct----atctcataga
cgtcgtagaga------------------------------------------------a
ttgagaattctaatttgtttgaattcctggaattggaatagtgt---ggataaaaatcca
gtattttgcaacgaaaacaagataagaaactgt-------------gggcggtttttgaa
tgaggacaag--------------------------------catcttaatacggatgca
accaactttatgaaattaaaattgtttctttggc----ccaattaccgattagaagat--
-------ttagcttgtatgaatcgctattggt--ttgatgccaataacgggagtcgtttc
agtctgtcaaggatccatatgtatccacgattcagaatcagttaa---------------
-------
>NC_049024_Smilax_nipponica
atgattttgaaatcttttctactaggtaatctattatccttatgcatgaagataataaat
tcggtcgttgtggtcggactctattatggatttctgaccacattctccataggaccctct
tatctcttccttctccgagctcgggttatggaagaaggaaccgagaaggaggtctcagca
acaactggttttattacgggacagctcatgatgttcatatcgatctattatgcgcctctg
catctagcattgggtagacctcatacaataactgtcctagttctaccgtatcttttgttt
catttcttctggaacaatcacaaaaacctttttgattatggatctactaccagaaattca
atgcgtaatctcagcattcaatgtgtattcctgaataatctaatttttcaattattcaac
catttcattttaccaagctcaacgttaaccagattagtcaacatttatatgtttcgatgc
aacaacaagatgttatttgtaacaagtagttttcttggttggttaattggtcacatttta
ttcatgaaatgggttggattgatcttattctggatacggcaaaatcattctattcgatct
aataagtatcttgtgtcagaattgagaaattctatggctcgaatctttagtattctctta
tttatcacctgtgtctactatttaggcagaatgccgtcgcctattgtcactaagaaactg
aaagaaacctcagaaacagaagaaaagggagaaagtgaggaagaaagcgacgtagaaaca
acttccgaaacgaaggagactaaacaggaacaagggggatccaccgaagaagacccttcc
ctttgttcggaagaaaagggggatccggacaaaatagatgaaacggaagagatccgggtg
aatggaaaggaaaaaacaaaagatgaattccactttaaagagacatgctataagaatagc
tcagttgacgaagattctgatcttgatgggtatcaagataattgggaattgggaagactt
aaagaagaaaaaaacgaaaagacccatttacggtttgaaaaacctcttataacttttttt
ttcgattataaaagatggaatcgtccatttagatatataaaaaatgatctatttgaaaat
gctgtacgaaatgaaatgtcacaatattttttttatacatgtccaagcgatggaaaacaa
aaaatatcttttacatatccacctagtttatcaacttttttaaaaatgatagaacgtaaa
atggctctgcacacaacagaaaaactatgccatgaagacttatataattattgggtttat
aacaatgaacaaaaaaagtacaacttgaaaaatgaattgataagtcgaataaaagttcta
gaaaaagaagagggtatcc---------------------------cctttccagatatg
ctggaaa----------------------------------------aaaggaccagact
a----------------tacaatgatgaga--------atgaagaagaatgtctgtctaa
-----aacatacgatc--------------------------------------------
---cctttttgaacggacca-------tatcgcggaacaataaaaaagggatattcacgc
gcaaacataaatgatttaatgacttctacagaggattccatagaaatatttttaataaat
aagatttatggtctacttcctaatgattcccaagaatttg-aaaataaaaagaatctatt
tgatacggaatcatt-----atcgaattatattggtaattccttaacctcaa--------
tctcaacc--ggtgaattatcttt---------------------tgaatacgaatctag
ttctaattttcaaaaatgttctttattgaccga-------------acaaaaaagaattg
attcagaaaatcaatcaaaatccttgaaatttgtattcgatgt----aattacagccgat
caaa-----atgatcaaacaacaataagaaatcaatctgttggaatagcagaaataag--
--caaaaaggtttctcgatggtcatacaaattgaccgatgattttgttgaagagcagga-
-------------------------ggaagaaaatgaagaagaatcggcggaagatcatg
agattcgttcaagaaaagccaaacgcgtggtaatttatactgatgacgatcagaatgtgg
attctgttactagtactaatgatactagtaatagtgatcaagcagaagaagtggctttga
tacgttactcgcaacaatcggattttcgtcggaatataatcaaaggatccatgcgggct-
--caaagacgcaaaactcttacttgggaaatgtttcaagcaaatgtacattccccgcttt
ttttagatcgaatagacaaaacatttttttttcttttttttgatatttatgaaatgataa
atcttatttttagagattgg------gttggtatagaatcagaattgcaaatttccgatt
ttgat------aaagaag-----gggcaaaagaaagggagaaaaaagaggaaaatgatcg
gataacaatatccgaaacttgggataccattatat---ttgctcaagcaataagaggttc
catgttagtaacccaatcttttcttagaaaatatattgtattaccttcattgataatagc
taaaaatattggacgta----tgctattattccaatcccccgagtgg-------------
---------tacgaggatttgaaggaatggaatcaagaaatgcacgttaaatgcacctat
aatggtgttcaattatcagaaacagaat------------ttccaaaagattggttaac-
--------agacgggatt------------------------------------------
---------cagataaagattctatttcctt------------tttgtctgaaaccttgg
cgaagccccaagacacga---------tctcaagatatagatttaa-----caaaaaaaa
aaggaaaaaaagacaatttttgttttttaacagtatggggaatggaagcagaacttccct
ttggttctccccgaaaacgaccgtct-ttttttgaacccatttataaa------------
-----gaactcgaaaaaaaaataaa-------aaaagtaaaaaataaattttttatcctt
ctaagagtcttaaaagaa-----agaggaaaatggtctctac------taatttcaaaag
aaaaaaaagaatgggt------cagaaacatagttctagttataaaacgaataataaaag
aacttgaaaaagtaaatccaattttattatttga-attgaggaaagcgaataaagtatat
gaaccgaataaaaatggaaaagattccaaaataaataataaaattaaccgcgaatcgacc
gttccaattcatacgtcaagttggacaaa--------ttattcactga----------ta
gaaaaaaaaatgaaagatatttctaataggataatcacaactaagaatcaaatagaacaa
atcacaaaagacaataaaaaaatggttttaacttat------gatgataaaagatcggaa
tcacagcaatatagttggcagatattcaaaaga-aacaatatccg-----attaatacgt
aaatcatattattttatgaaatctttcattgaaaaaatatacatagagatcctcctatgt
accattaacattccaagaatcaatgcacaacttttttttgttgattcaaaaaaaattatc
aataaatccatttacaacgataaaacaaatcaagaaggaattgatgaaacaaatcaaaat
acaatgaactttatttcgactataaaaaagtcgtttttaaa---------------ttta
aatacaaatattaatatttcaaatactaatattagt---------------aatagtaat
actaatt-------------taaatagttatagtgacttatcttc-------cttgtcac
-----aagcatatatatt-------------ttacaaattatcacaaacccaattactta
acaagtataacttgagatctgtacttcaagatcacgggacccatcattat---cttaagg
ataaaataaaggattattgtataacacgaggaatagttgattacaaatcaaggcataaga
aaattcaaaagtctggaatgaataaatggaaaaactggttaaagaattattatcaatacc
atttttccgatgt-caaatggtctcaattagtccccaaaaaatggcgaaatagagtcaac
caacgtcgtatgat----------------tcaaaataaagactcaattaaatccaattc
atataaaaatgaaaaagaccaattaattcattacatgaaagaagattattctgcaatgga
ttcattgatga-atcaaaaagaaaaattgtttaaaaaacactacagatataatcttttat
cacataaatatatgaattatggggaaaagaaaaactcatatatttatggatcaacattac
aagtaa---------acgatagcccagggattccatatccatctattttcaatacaccga
aactcgactcattttatgtattggtaagtacagctattagtgattatctagaagagagat
atattattgatgcaaatcaaaatctggatagaaaatattttaattgtagaattctccatt
tctgtcttacagagaatatcgatattgagactaagtataaaaacaaaatcaaaaaaaaaa
atattttgattcatcaacaaatcgccaaaaaaaaaaacttttttgattggatgggaatga
atcaagaaaatttatatcgtaatcgtaccatatcaaaactagaatcttggttcgtcccag
aatttgtgctactttttgatacatataagattaaac-----------cgtgggttatacc
aatcaaatttcttcttttaga-------ctttcatcgaaatgaaaa--------------
tattagtcaaaataaaaacaccaacgtaaataaaaaaaaaaatcc------tcctattcc
tatattatctaatcaaaaagaatatctttatttagaaaatttcaaccaagaaaaaaat--
------gaacaacagtgccaaaaagatcttggatcagatctacgaaaacaaaataaaaaa
aaagatattgaagaggattacgcgggatcagacattaaaaaacgtagaaaaaaaaaaaaa
tccaagagcaacaaggaagcagaactagatttattcctgaaaaaatatttcctttttcaa
ttaagatgg-----------------gatgaccccttgagtcaaagaataatcaataata
tcaaggtatattgtctcttacttagattgacaaatccaaaggaaattgctatctcttcga
ttcaaagaggagagatgcgtctagat-----------------------------gtaat
gctgattcagaaggatctagctcttacagaattaataaaaaaag----------------
gaatattaattatcgaaccgattcgtctatctataa---aaagggatggacaatttatta
cctatcaaaccataaatatttcattggttgataaggttaaagaccaaattaaaactaa--
-------tagaaaattcataaaaaaaagatatgttaataagaataatttaaacgtgaata
tagaaaaaaaaaataattatgatttccttgttcctgaaaatattct----atctcataga
cgtcgtagaga------------------------------------------------a
ttgagaattctaatttgtttgaattcctggaattggaatagtgt---ggataaaaatcca
gtattttgcaacgaaaacaagataagaaactgt-------------gggcggtttttgaa
tgaggataag--------------------------------catcttaatacagatgca
accaactttatgaaattaaaattgtttctttggc----ccaattaccgattagaagat--
-------ttagcttgtatgaatcgctattggt--ttgataccaataacgggagtcgtttc
agtctgtcaaggatacatatgtatccacgattcagaatcagttaa---------------
-------
>NC_056390_Smilax_microphylla
atgattttgaaatcttttctactaggtaatctattatccttatgcatgaagataataaat
tcggtcgttgtggtcggactctattatggatttctgaccacattctccataggaccctct
tatctcttccttctccgagctcgggttatggaagaaggaaccgagaaggaggtctcagca
acaactggttttattacgggacagctcatgatgttcatatcgatctattatgcgcctctg
catctagcattgggtagacctcatacaataactgtcctagttctaccgtatcttttgttt
catttcttctggaacaatcacaaaaacctttttgattatggatctactaccagaaattca
atgcgtaatctcagcattcaatgtgtattcctgaataatctcatttttcaattattcaac
catttcattttaccaagctcaacgttaaccagattagtcaacatttatatgtttcgatgc
aacaacaagatgttatttgtaacaagtagttttcttggttggttaattggtcacatttta
ttcatgaaatgggttggattgatcttattctggatacggcaaaatcattctattcgatct
aataagtaccttgtgtcagaattgagaaattctatggctcgaatctttagtattctctta
tttatcacctgtgtctactatttaggcagaatgccgtcgcctattgtcactaagaaactg
aaagaaacctcagaaacagaagaaaagggagaaagtgaggaagaaagcgacgtagaaaca
acttccgaaacgaaggagactaaacaggaacaagggggatccaccgaagaagacccttcc
ctttgttcggaagaaaagggggatccggacaaaatagatgaaacggaagagatccgggtg
aatggaaaggaaaaaacaaaagatgaattccactttaaagagacatgctataagaatagc
tcagttgacgaagattctgatcttgatgggtatcaagataattgggaattgggaagactt
aaagaagaaaaaaacgaaaagacccatttacggtttgaaaaacctcttataacttttttt
ttcgattataaaagatggaatcgtccatttagatatataaaaaatgatctatttgaaaat
gctgtacgaaatgaaatgtcacaatattttttttatacatgtccaagcgatggaaaacaa
aaaatatcttttacatatccacctagtttatcaactttttttaaaatgatagaacgtaaa
atgtctctgcacacaacagaaaaactatgccatgaagacttatatagttattgggtttat
accaatgaacaaaaaaagtacaacttgaaaaatgaattgataagtcgaataaaagttcta
gaaaaagaagagggtatcc---------------------------cctttccagatatg
ctggaaa----------------------------------------aaaggaccagact
a----------------tacaatgatgaga--------atgaagaagaatgcctgtctaa
-----aacatacgatc--------------------------------------------
---cctttttgaacggacca-------tatcgcggaacaataaaaaagggatattcacgc
gcaaacataaatgatttaatgacttctacagaggattccatagaaatatttttaataaat
aagatttatggtctacttcctaatgattcccaagaatttg-aaaataaaaagaatctatt
tgatacgaaatcatt-----atcgaattatattggtaattccttaac-------------
-ctcaatc--ggtgaattatcttttgaatacgaatctagttctaatgaatacgaatctag
ttctaattttaaaaaatgttctttattgaccga-------------acaaaaaagaattg
attcagaaaatcaatcaaaatccttgaaatttgtattcgatgt----aattacagccgat
ccaa-----atgatcaaacaacaataagaaatcaatctattggactagaagaaataag--
--caaaaaggtttctcgatggtcatacaaattgaccgatgattttgttgaagagcagga-
-------------------------ggaagaaaatgaagaagaatcggcggaagatcatg
agattcgttcaagaaaagccaaacgcgtggtaatttatactgatgacgatcagaatgtgg
attctgttactagtactaatgatactagtaatagtgatcaagcagaagaagtggctttga
tacgttactcgcaacaatcggattttcgtcggaatataatcaaaggatccatgcgggct-
--caaagacgcaaaactcttacttgggaaatgtttcaagcaaatgtacattccccgcttt
ttttagatcgaatagacaaaacatttttttttcttttttttgatatttatgaaatgataa
atcttatttttagagattgggttggtgttggtatagaatcagaattgcaaatttccgatt
ttgat------aaagagg-----gggcaaaagaaagggagaaaaaagaggaaaatgatcg
gataacaatatccgaaacttgggataccattatat---ttgctcaagcaataagaggttc
gatgttagtaacccaatcttttcttagaaaatatattgtattaccttcattgataatagc
taaaaatattggacgta----tgctattattccaatcccccgagtgg-------------
---------tacgaggatttgaaggaatggaatcaagaaatgcacgttaagtgcacctat
aatggtgttcaattatcagaaacagaat------------ttccaaaagattggttaac-
--------agacgggatt------------------------------------------
---------cagataaagattctatttcctt------------tttgtctgaaaccttgg
cgaagccccaaaacacga---------tctcaagatatagattcaa-----caaaaaaaa
aaggaaaaaaagacaatttttgttttttaacagtatggggaatggaagcagaacttccct
ttggttctccccgaaaacgaccgtct-ttttttgaacccatttataaa------------
-----gaactcgaaaaaaaaataaa-------aaaagtaaaaaagaaattttttatcctt
ctaagagtcttaaaagaa-----agaggaaaatggtctctac------taatttcaaaag
aaaaaaaagaatgggt------cagaaacatagttctagttataaaacgaataataaaag
aacttgaaaaagtaaatccaattttattatttga-attgaggaaggcgaagaaagtatat
gaaccgaataaaaatggaaaagattccaaaataaataataaaattaaccgtgaatcgacc
gttccaattcatacgtcaagttggacaaa--------ttattcactga----------ta
gaaaaaaaaatgaaagatatttctaataggataatcacaactaagaatcaaatagaacaa
atcacaaaagacaataaaaaaatggttttaacttat------gatgataaaagatcggaa
tcgcagcaatatagttggcagatattcaaaaga-aacaatatccg-----attaatacgt
aaatcatattattttatgaaatctttcattgaaaaaatatacatagagatcctcctatgt
accattaacattccaagaatcaatgcacaacttttttttgttgattcaaaaaaaattatc
aataaatccacttacaacgataaaacaaatcaagaaggaattgatgaaacaaatcaaaat
acaatgaactttatttcgactatcaaaaagtcgtt---------------------ttta
aatacaaatattactatttcaaatactaatat---------------------tagtaat
actaatt-------------taaatagttatagtgacttatcttc-------cttgtcac
-----aagcatatgtatt-------------ttacaaattatcacaaacccaattactta
acaagtataacttgagatctgtacttcaagatcacgggacccatcattat---cttaagg
ataaaataaaggattattgtataacacgaggaatagttgattacaaatcaaggcataata
aaattcaaaagtctggaatgaataaatggaaaaactggttaaaggattattatcaatacc
atttttccgatgt-caaatggtctcaattagtccccaaaaaatggcgaaatagagtcaac
caacgtcgtatgat----------------tcaaaataaagactcaattaaatccaattc
atataaaaatgaaaaagaccaattaattcattacatgaaagaagattattctgcaatgga
ttcattgatga-atcaaaaagaaaaattgtttaaaaaacactacagatataatcttttat
cacataaatatatgaattatggcgaaaagaaaaactcatatatttatggatcaacattac
aagtaa---------acgatagtccagggattccatatccatctattttcaatacaccga
aactcgactcattttatgtattggtaagtacagctattagtgattatctagaagagagat
atattattgatgtaaatcaaaatctggatagaaaatattttaattgtagaattctccatt
tttgtcttacagagaatatcgatattgagactaagtataaaaacaaaataaaaaaaaaaa
atattttgattcatcaacaaatcgccaaaaaaaaaaacttttttgattggatgggaatga
atcaagaaaggttatatcgtaatcgtaccatatcaaaactagaatcttggttcgtcccag
aatttgtgctactttttgatacatataagattaaac-----------cgtgggttatacc
aatcaaatttcttcttttaga-------ctttcagcgaaatgaaaa--------------
tattagtaaaaataaaaacaccaacgtaaataaaaaaaaaaatcctcctattcctattcc
tatattatctaatcaaaaagaatatctttatttagaaaatttcaaccaagaaaaaaac--
------gaacaacagtgccaaaaagatcttggatcagatctacgaaaacaaaataaaaaa
aaagatattgaagaggattacgcgggatcagacattaaaaaacgtagaaaaaaaaaaaaa
tccaagagcaacaaggaagcagaactagatttattcctgaaaaaatatttcctttttcaa
ttaagatgg-----------------gatgaccccttgagtcaaagaataatcaataata
tcaaggtatattgtctcttacttagattgacaaatccaaaggaaattgctatctcttcga
ttcaaagaggagagatgcgtctagat-----------------------------gtaat
gctgattcagaaggatctagctcttacagaattgataaaaaaag----------------
gaatattaattatcgaaccgattcgtctatctataa---aaagggatggacaatttatta
cctatcaaaccataagtatttcattggttgataaggttaaagaccaaattaaaactaa--
-------tagaaaattcataaaaaaaagatatgttaataagaataatttaaacgtgaata
tagaaaaaaaaaatcattatgatttccttgttcctgaaaatattct----atctcataga
cgtcgtagaga------------------------------------------------a
ttgagaattctaatttgtttgaattcctggaattggaatagtgt---ggataaaaatcca
gtattttgcaacgaaaacaagataagaaactgt-------------gggcggtttttgaa
tgaggacaag--------------------------------catcttaatacggatgca
accaactttatgaaattaaaattgtttctttggc----ccaattaccgattagaagat--
-------ttagcttgtatgaatcgctattggt--ttgatgccaataacgggagtcgtttc
agtctgtcaaggatacatatgtatccacgattcagaatcagttaa---------------
-------
>NC_062359_Smilax_riparia
atgattttgaaatcttttctactaggtaatctattatccttatgcatgaagataataaat
tcggtcgttgtggtcggactctattatggatttctgaccacattctccataggaccctct
tatctcttccttctccgagctcgggttatggaagaaggaaccgagaaggaggtctcagca
acaactggttttattacgggacagctcatgatgttcatatcgatctattatgcgcctctg
catctagcattgggtagacctcatacaataactgtcctagttctaccgtatcttttgttt
catttcttctggaacaatcacaaaaacctttttgattatggatctactaccagaaattca
atgcgtaatctcagcattcaatgtgtattcctgaataatctaatttttcaattattcaac
catttcattttaccaagctcaacgttaaccagattagtcaacatttatatgtttcgatgc
aacaacaagatgttatttgtaacaagtagttttcttggttggttaattggtcacatttta
ttcatgaaatgggttggattgatcttattctggatacggcaaaatcattctattcgatct
aataagtatcttgtgtcagaattgagaaattctatggctcgaatctttagtattctctta
tttatcacctgtgtctactatttaggcagaatgccgtcgcctattgtcactaagaaactg
aaagaaacctcagaaacagaagaaaagggagaaagtgaggaagaaagcgacgtagaaaca
acttccgaaacgaaggagactaaacaggaacaagggggatccaccgaagaagacccttcc
ctttgttcggaagaaaagggggatccggacaaaatagatgaaacggaagagatccgggtg
aatggaaaggaaaaaacaaaagatgaattccactttaaagagacatgctataagaatagc
tcagttgacgaagattctgatcttgatgggtatcaagataattgggaattgggaagactt
aaagaagaaaaaaacgaaaagacccatttacggtttgaaaaacctcttataacttttttt
ttcgattataaaagatggaatcgtccatttagatatataaaaaatgatctatttgaaaat
gctgtacgaaatgaaatgtcacaatattttttttatacatgtccaagcgatggaaaacaa
aaaatatcttttacatatccacctagtttatcaacttttttaaaaatgatagaacgtaaa
atgtctctgcacacaacagaaaaactatgccatgaagacttatataattattgggtttat
aacaatgaacaaaaaaagtacaacttgaaaaatgaattgataagtcgaataaaagttcta
gaaaaaaaagagggtatcc---------------------------cctttccggatatg
ctggaaa----------------------------------------aaaggaccagact
a----------------tacaatgatgaga--------atgaagaagaatgtctgtctaa
-----aacatacgatc--------------------------------------------
---cctttttgaacggacca-------tatcgcggaacaataaaaaagggatattcacgc
gcaaacataaatgatttaatgacttctacagaggattccatagaaatatttttaataaat
aagatttatggtctacttcctaatgattcccaagaatttg-aaaataaaaagaatctatt
tgatacggaatcatt-----atcgaattatattggtaattccttaacctcaa--------
tctcaatc--agtgaattatcttt---------------------tgaatacgaatctag
ttctaattttcaaaaatgttctttattgaccga-------------acaaaaaagaattg
attcagaaaatcaatcaaaatccttgaaatttgtattcgatgt----aattacagccgat
caaa-----atgatcaaacaacaataagaaatcaatctgttggaatagcagaaataag--
--caaaaaggtttctcgatggtcatacaaattgaccgatgattttgttgaagagcagga-
-------------------------ggaagaaaatgaagaagaatcggcggaagatcatg
agattcgttcaagaaaagccaaacgcgtggtaatttatactgatgacgatcagaatgtgg
attctgttactagtactaatgatactagtaatagtgatcaagcagaagaagtggctttga
tacgttactcgcaacaatcggattttcgtcggaatataatcaaaggatccatgcgggct-
--caaagacgcaaaactcttacttgggaaatgtttcaagcaaatgtacattccccgcttt
ttttagatcgaatagacaaaacatttttttttcttttttttgatatttatgaaatgataa
atcttatttttagagattgg------gttggtatagaatcagaattgcaaatttccgatt
ttgat------aaagaag-----gggcaaaagaaagggagaaaaaagaggaaaatgatcg
gataacaatatccgaaacttgggataccattatat---ttgctcaagcaataagaggttc
catgttagtaacccaatcttttcttagaaaatatattgtattaccctcattgataatagc
taaaaatattggacgta----tgctattattccaatcccccgagtgg-------------
---------tacgaggatttgaaggaatggaatcaagaaatgcacgttaagtgcacctat
aatggtgttcaattatcagaaacagaat------------ttccaaaagattggttaac-
--------agacgggatt------------------------------------------
---------cagataaagattctatttcctt------------tttgtctgaaaccttgg
cgaagccccaagacacga---------tctcaagatatagattcaa-----caaaaaaaa
aaggaaaaaaagacaatttttgttttttaacagtatggggaatggaagcagaacttccct
ttggttctccccgaaaacgaccgtct-ttttttgaacccatttataaa------------
-----gaactcgaaaaaaaaataaa-------aaaagtaaaaaataaattttttatcctt
ctaagagtcttaaaagaa-----agaggaaaatggtctctac------taatttcaaaag
aaaaaaaagaatgggt------cagaaacatagttctagttataaaacgaataataaaag
aacttgaaaaagtaaatccaattttattatttga-attgaggaaagcgaataaagtatat
gaaccgaataaaaatggaaaagattccaaaataaataataaaattaaccgtgaatcgacc
gttccaattcatacgtcaagttggacaaa--------ttattcactga----------ta
gaaaaaaaaatgaaagatatttctaataggataataacaactaagaatcaaatagaacaa
atcacaaaagacaataaaaaaatggttttaacttat------gatgataaaagatcggaa
tcgcagcaatatagttggcagatattcaaaaga-aacaatatccg-----attaatacgt
aaatcatattattttatgaaatctttcattgaaaaaatatacatagagatcctcctatgt
accattaacattccaagaatcaatgcacaacttttttttgttgattcaaaaaaaattatc
aataaatccatttacaacgataaaacaaatcaagaaggaattgatgaaacaaatcaaaat
acaatgaactttatttcgactataaaaaagtcgtt---------------------ttta
aatacaaatattaatatttcaaatactaatat---------------------tagtaat
actaatt-------------taaatagttatagtgacttatcttc-------cttgtcac
-----aagcatatgtatt-------------ttacaaattatcacaaacccaattactta
acaagtataacttgagatctgtacttcaagatcacgggacccatcattat---cttaagg
ataaaataaaggattattgtataacacgaggaatagttgattacaaatcaaggcataaga
aaattcaaaagtctggaatgaataaatggaaaaactggttaaaggattattatcaatacc
atttttccgatgt-caaatggtctcaattagtccccaaaaaatggcgaaatagagtcaac
caacgtcgtatgat----------------tcaaaataaagactcaattaaatccaattc
atataaaaatgaaaaagaccaattaattcattacatgaaagaagattattctgcaatgga
ttcattgatga-atcaaaaagaaaaattgtttaaaaaacactacagatataatcttttat
cacataaatatatgaattatggggaaaagaaaaactcatatatttatggatcaacattac
aagtaa---------acgatagcccagggattccatatccatctattttcaatacaccga
aactcgactcattttatgtattggtaagtacagctattagtgattatctagaagagagat
atattattgatgcaaatcaaaatctggatagaaaatattttaattgtagaattctccatt
tctgtcttacagagaatatcgatattgagactaagtataaaaacaaaataaaaaaaaaaa
atattttgattcatcaacaaatcgccaaaaaaaaaaacttttttgattggatgggaatga
atcaagaaaagttatatcgtaatcgtaccatatcaaaactagaatcttggttcgtcccag
aatttgtgctactttttgatacatataagattaaac-----------cgtgggttatacc
aatcaaatttcttcttttaga-------ctttcatcgaaatgaaaa--------------
tattagtcaaaataaaaacaccaacgtaaataaaaaaaaaaatcc------tcctattcc
tatattatctaatcaaaaagaatatctttatttagaaaatttcaaccaagaaaaaaac--
------gaacaacagtgccaaaaagatcttggatcagatctacgaaaacaaaataaaaaa
aaagatattgaagaggattacgcgggatcagacattaaaaaacgtagaaaaaaaaaaaaa
tccaagagcaacaaggaagcagaactagatttattcctgaaaaaatatttcctttttcaa
ttaagatgg-----------------gatgaccccttgagtcaaagaataatcaataata
tcaaggtatattgtctcttacttagattgacaaatccaaaggaaattgctatctcttcga
ttcaaagaggagagatgcgtctagat-----------------------------gtaat
gctgattcagaaggatctagctcttacagaattgataaaaaaag----------------
gaatattaattatcgaaccgattcgtctatctataa---aaagggatggacaatttatta
cctatcaaaccataaatatttcattggttgataaggttaaagaccaaattaaaactaa--
-------tagaaaattcataaaaaaaagatatgttaataagaataatttaaacgcgaata
tagaaaaaaaaaatcattatgatttccttgttcctgaaaatattct----atctcataga
cgtcgtagaga------------------------------------------------a
ttgagaattctaatttgtttgaattcctggaattggaatagtgt---ggataaaaatcca
gtattttgcaacgaaaacaagataagaaactgt-------------gggcggtttttgaa
tgaggacaag--------------------------------catcttaatacggatgca
accaactttatgaaattaaaattgtttctttggc----ccaattaccgattagaagat--
-------ttagcttgtatgaatcgctattggt--ttgatgccaataacgggagtcgtttc
agtctgtcaaggatacatatgtatccacgattcagaatcagttaa---------------
-------
>OL693684_Smilax_scobinicaulis
atgattttgaaatcttttctactaggtaatctattatccttatgcatgaagataataaat
tcggtcgttgtggtcggactctattatggatttctgaccacattctccataggaccctct
tatctcttccttctccgagctcgggttatggaagaaggaaccgagaaggaggtctcagca
acaactggttttattacgggacagctcatgatgttcatatcgatctattatgcgcctctg
catctagcattgggtagacctcatacaataactgtcctagttctaccgtatcttttgttt
catttcttctggaacaatcacaaaaacctttttgattatggatctactaccagaaattca
atgcgtaatctcagcattcaatgtgtattcctgaataatctaatttttcaattattcaac
catttcattttaccaagctcaacgttaaccagattagtcaacatttatatgtttcgatgc
aacaacaagatgttatttgtaacaagtagttttcttggttggttaattggtcacatttta
ttcatgaaatgggttggattgatcttattctggatacggcaaaatcattctattcgatct
aataagtaccttgtgtcagaattgagaaattctatggctcgaatctttagtattctctta
tttatcacctgtgtctactatttaggcagaatgccgtcgcctattgtcactaagaaactg
aaagaaacctcagaaacagaagaaaagggagaaagtgaggaagaaagcgacgtggaaaca
acttccgaaacgaaggagactaaacaggaacaagggggatccaccgaagaagacccttcc
ctttgttcggaagaaaagggggatccggacaaaatagatgaaacggaagagatccgggtg
aatggaaaggaaaaaacaaaagatgaattccactttaaagagacatgctataagaatagc
tcagttgacgaagattctgatcttgatgggtatcaagataattgggaattgggaagactt
aaagaagaaaaaaacgaaaagacccatttacggtttgaaaaacctcttatcacttttttt
ttcgattataaaagatggaatcgtccatttagatatataaaaaatgatctatttgaaaat
gctgtacgaaatgaaatgtcacaatattttttttatacatgtccaagcgatggaaaacaa
aaaatatcttttacatatccacctagtttatcaacttttttgaaaatgatagaacgtaaa
atgtctctgcacac------aaaactatgccatgaagacttatataattattgggtttat
accaatgaacaaaaaaagtacaacttgaaaaatgaattgataagtcgaataaaagttcta
gaaaaaaaagagggtatcc---------------------------cctttccagatctg
ctggaaa----------------------------------------aaaggaccagact
a----------------tacaatgatgaga--------atgaagaagaatgcctgtctaa
-----aacatacgatc--------------------------------------------
---cctttttgagcggacca-------tatcgcggaacaataaaaaagggatattcacgc
gcaaacataaatgatttaatgacttctacagaggattccatagaaatatttttaataaat
aagatttatggtctacttcctaatgattcccaagaatttg-aaaataaaaagaatctatt
tgatacggaatcatt-----atcgaattatattggtaattc-------------------
-ctcaatc--ggtgaattatcttt---------------------tgaatacgaatctag
ttctaattttcaaaaatattctttattgaccga-------------acaaaaaagaattg
attcagaaaatcaatcaaaatccttgaaatttttattcgatgt----aattacagccgat
ccaa-----atgatcaaacaacaataagaaatcaatctattggaatagaagaaataag--
--caaaaaggtttctcgatggtcatacaaattgaccgatgattttgttgaagagcagga-
-------------------------ggaagaaaatgaagaagaatcggcggaagatcatg
agattcgttcaagaaaagccaaacgcgtggtaatttatactgatgacgatcagaatgtgg
attctgttactagtactaatgatactagtaatagtgatcaagcagaagaagtagctttaa
tacgttactcacaacaatcggattttcgtcggaatataatcaaaggatccatgcgggct-
--caaagacgcaaaactcttacttgggaaatgtttcaagcaaatgtacattccccgcttt
ttttagatcgaatagacaaaacatttttttttcttttttttgatatttatgaaatgataa
atcttatttttagagattgg------gttggtatagaatcagaattgcaaatttccgatt
ttgat------aaagaag-----gggcaaaagaaagggagaaaaaagaggaaaatgatcg
gataacaatatccgaaacttgggataccattatat---ttgctcaagcaataagaggttc
gatgttagtaacccaatcttttcttagaaaatatattgtattaccttcattgataatagc
taaaaatattggacgta----tgctattattccaatcccccgagtgg-------------
---------tacgaggatttgaaggaatggaatcaagaaatgcacgttaagtgcacctat
aatggtgttcaattatcagaaacagaat------------ttcccaaagattggttaac-
--------agacgggatt------------------------------------------
---------cagataaagattctatttcctt------------tttgtctgaaaccttgg
cgaagccccaagacacga---------tctcaagatatagattcaa-----caaaaaaaa
aaggaaaaaaagacaatttttgttttttaacagtatggggaatggaagcagaacttccct
ttggttctccccgaaaacgaccgtct-ttttttgaacccatttataaa------------
-----gaactcgaaaaaaaaataaa-------aaaagtaaaaaagaaattttttatcctt
ctaagagtcttaaaagaa-----agaggaaaatggtctctac------taatttcaaaag
aaaaaaaagaatgggt------cagaaacatagttctagttataaaacgaataataaaag
aacttgaaaaagtaaatccaattttattatttga-attgaggaaggcgaataaagtatat
gaaccgaataaaaatggaaaagattccaaaataaataataaaattaaccgtgaatcgacc
gttccaattcatacgtcaagttggacaaa--------ttattcactga----------ta
gaaaaaaaaatgaaagatatttctgataggataatcacaaccaaaaatcaaatagaacaa
atcacaaaagacaataaaaaaatggttttaacttat------gatgataaaagatcggaa
tcgcagcaatatagttggcagatattcaaaaga-aacaatatccg-----attaatacgt
aaatcatattattttatgaaatctttcattgaaaaaatatacatagagatcctcctatgt
accattaacattccaagaatcaatgcacaacttttttttgttgattcaaaaaaaattata
aataaatccacttacaacgataaaacaaatcaagaaggaattgatgaaacaaatcaaaat
acaatgaactttatttcgactataaaaaagtcgtt---------------------ttta
aatacaaatattaatatttcaaatactaatat---------------------tagtaat
actaatt-------------taaatagttatagtgacttatcttc-------cttgtcac
-----aagcatatgtatt-------------ttacaaattatcacaaacccaattactta
acaagtataacttgagatctgtacttcaagatcacgggacccatcattat---cttaagg
ataaaataaaggattattgtataacacgaggaatagttgattacaaatcaaggcataaga
aaattcaaaagtctggaatgaataaatggaaaaactggttaaaggattattatcaatacc
atttttccgatgt-caaatggtctcaattagtcccccaaaaatggcgaaatagagtcaac
caacgtcgtatgat----------------tcaaaataaagactcaatgaaatccaattc
atataaaaatgaaaaagaccaattaattcattacatgaaagaagattattctgcaatgga
ttcattgatga-atcaaaaagaaaaattgtttaaaaaacactacagatataatcttttat
cacataaatatatgaattatggggaaaagaaaaactcatatatttatggatcaacattac
aagtaa---------acgatagcccagggattccatatccatctattttcaatacaccga
aactcgactcattttatgtattggtaagtacagctattagtgattatctagaagagagat
atattattgatgcaaatcaaaatctggatagaaaatattttaattgtagaattctccatt
tttgtgttacagagaatatcgatattgagactaagtataaaaacaaaataaaaaaaaaaa
atattttgattcatcaacaaatcgcaaaaaaaaaaaacttttttgattggatgggaatga
atcaagaaaggttatatcgtaatcgtaccatatcaaaactagaatcttggttcgtcccag
aatttgtgctactttttgatacatataagattaaac-----------cgtgggttatacc
aatcaaatttcttcttttaga-------ctttcatcgaaatgaaaa--------------
tattagtcaaaataaaaacaccaacgtaaataaaaaaaaaaatcc------tcctattcc
tatattatctaatcaaaaagaatatcttgatttagaaaatttcaaccaagaaaaaaac--
------gaacaacagtgccaaaaagatcttggatcagatctacgaaaacaaaatcaaaaa
aaagatattgaagaggattacgcgggatcagacattaaaaaacgtagaaaaaaaaaaaaa
tccaagagcaacaaggaagcagaactagatttattcctgaaaaaatatttcctttttcaa
ttaagatgg-----------------gatgaccccttgagtcaaagaataatcaataata
tcaaggtatattgtctcttacttagattgacaaacccaaaggaaattgctatatcttcga
ttcaaagaggagagatgcgtctagat-----------------------------gtaat
gctgattcagaaggatctagctcttacagaattgataaaaaaag----------------
gaatattaattatcgaaccgattcgtctatctataa---aaagggatggacaatttatta
cctatcaaaccataagtatttcattggttgataaggttaaagaccaaattaaaactaa--
-------tagaaaattcataaaaaaaagatatgttaataagaataatttaaacgtgaata
tagaaaaaaaaaatcattatgatttccttgttcctgaaaatattct----atctcataga
cgtcgtagaga------------------------------------------------a
ttgagaattctaatttgtttgaattcctggaattggaatagtgt---gaataaaaatcca
gtattttgcaacgaaaacaagataagaaactat-------------gggcggtttttgaa
tgaggacaag--------------------------------catcttaatacggatgca
accaactttatgaaattcaaattgtttctttggc----ccaattaccgattagaagat--
-------ttagcttgtatgaatcgctattggt--ttgatgccaataacgggagtcgtttc
agtctgtcaaggatacatatgtatccacgattcagaatcagttaa---------------
-------
