# Supplementary material for: The Complete Chloroplast Genomes of Nine Smilacaceae Species from Hong Kong: Inferring Infra- and Inter-Familial Phylogeny
Source: Int J Mol Sci. 2023 Apr 18;24(8):7460. doi: 10.3390/ijms24087460 (PMC10138973; doi:10.3390/ijms24087460)
Supplement: Supplementary file 1 [file ijms-24-07460-s001.zip › Table S1.xlsx]

## Sheet: Table S1
Table S1. The twelve positively selected protein-coding genes in Smilacaceae
Species 1 VS Species 2	rbcL	accD	rpl20	rpl14	ycf2	ndhF	cssA	ndhD	psaC	ndhE	ndhG	ndhI
Smilax hypoglauca VS Smilax glabra	0.727273	0.402985	0.310345	undefined	0.222222	0.389831	0.56051	0.583333	undefined	0	undefined	undefined
Smilax hypoglauca VS Heterosmilax japonica	0.496599	0.8	0.154506	undefined	3	0.560241	0.443182	0.290909	undefined	undefined	undefined	undefined
Smilax hypoglauca VS Smilax lanceifolia var. opaca	0.531401	0.529851	0.154506	undefined	1	0.56383	1.03846	0.305556	undefined	undefined	0	undefined
Smilax hypoglauca VS Smilax china	0.627119	0.47619	0.228992	undefined	0.275	0.242105	0.467949	0.486239	undefined	undefined	0	undefined
Smilax hypoglauca VS Smilax cocculoides	0.313559	0.47619	0.474138	undefined	0.85	1.01011	0.879091	1.26405	2.11938	1.39331	1.56536	0.952157
Smilax hypoglauca VS Smilax retroflexa	0.396135	1.15894	0.472103	undefined	1.46154	0.559322	0.421053	0.287671	undefined	undefined	undefined	undefined
Smilax hypoglauca VS Heterosmilax guadichaudiana	0.496599	0.848649	0.154506	undefined	1.76923	0.452632	0.443182	0.290909	undefined	undefined	undefined	undefined
Smilax hypoglauca VS Smilax ocreata	0.204545	0.70297	0.154506	0	2.14286	0.351064	0.76129	0.290909	undefined	undefined	undefined	undefined
Smilax hypoglauca VS Smilax glycophylla	0.793103	1.33333	0	0	undefined	0.28169	0.375796	0.219178	undefined	0	undefined	0.449612
Smilax hypoglauca VS Smilax nipponica	0.2657	0.552511	0.310345	undefined	0.575758	0.489362	0.467949	1.47222	0.320513	undefined	0	undefined
Smilax hypoglauca VS Smilax microphylla	0.352657	0.509091	0.62931	undefined	undefined	0.631579	0.283654	0.438356	undefined	undefined	0	undefined
Smilax hypoglauca VS Smilax riparia	0.113924	0.751351	0.154506	undefined	0.85	0.559322	0.467949	1.47222	0	undefined	0	undefined
Smilax hypoglauca VS Smilax scobinicaulis	0.178744	2.55422	0.310345	1.9733	0.615385	0.242105	0.564103	0.293578	undefined	undefined	undefined	undefined
Smilax glabra VS Heterosmilax japonica	0.463277	0.747312	0.62931	undefined	0.575758	0.985915	1.11429	0.726027	undefined	0	undefined	undefined
Smilax glabra VS Smilax lanceifolia var. opaca	0.662447	0.462687	0.62931	undefined	0.2	0.847458	undefined	undefined	undefined	0	0	undefined
Smilax glabra VS Smilax china	0.931818	0.422619	0.411268	undefined	0.134328	0.560241	undefined	1.0137	undefined	0	0	undefined
Smilax glabra VS Smilax cocculoides	0.687075	0.422619	1.26957	undefined	0.319149	1.01753	0.882978	1.25364	2.11938	1.30812	1.56536	0.952157
Smilax glabra VS Smilax retroflexa	0.542017	1.09934	1.25862	undefined	0.325	1.20213	1.69231	1.16667	undefined	0	undefined	undefined
Smilax glabra VS Heterosmilax guadichaudiana	0.463277	0.8	0.62931	undefined	0.525	0.801205	1.11429	0.726027	undefined	0	undefined	undefined
Smilax glabra VS Smilax ocreata	0.542373	0.613861	0.62931	0	0.393939	1.12676	undefined	0.726027	undefined	0	undefined	undefined
Smilax glabra VS Smilax glycophylla	1.04545	1.09091	0.154506	0	0.296296	0.618644	undefined	0.486239	undefined	0	undefined	0.449612
Smilax glabra VS Smilax nipponica	0.344538	0.509091	undefined	undefined	0.283333	1.30986	undefined	undefined	0.320513	0	0	undefined
Smilax glabra VS Smilax microphylla	0.42616	0.468182	undefined	undefined	0.296296	1.49296	1.69231	1.47222	undefined	0	0	undefined
Smilax glabra VS Smilax riparia	0.343284	0.702703	0.62931	undefined	0.319149	0.914894	undefined	undefined	0	0	0	undefined
Smilax glabra VS Smilax scobinicaulis	0.42616	2.40476	undefined	1.9733	0.15	0.560241	undefined	0.726027	undefined	0.154799	undefined	undefined
Heterosmilax japonica VS Smilax lanceifolia var. opaca	0.434343	0.565401	0.313305	undefined	1.15	0.560241	1.84615	0.575342	undefined	undefined	0	undefined
Heterosmilax japonica VS Smilax china	0.62585	0.527675	0.30608	undefined	0.446809	0.46729	0.990385	0.435374	undefined	undefined	0	undefined
Heterosmilax japonica VS Smilax cocculoides	0.444444	0.525735	0.626609	undefined	0.962963	1.03809	0.883735	1.24846	2.11938	1.39331	1.56536	0.941627
Heterosmilax japonica VS Smilax retroflexa	1.71186	0.613861	undefined	undefined	0.65	1.70213	1.13462	0.888889	undefined	undefined	undefined	undefined
Heterosmilax japonica VS Heterosmilax guadichaudiana	undefined	undefined	undefined	undefined	0.285714	0.304348	undefined	undefined	undefined	undefined	undefined	undefined
Heterosmilax japonica VS Smilax ocreata	0.519774	0.660099	0.313305	0	1.92308	0.728814	1.41346	0.285714	undefined	undefined	undefined	undefined
Heterosmilax japonica VS Smilax glycophylla	0.816327	0.925926	0.102273	0	2.71429	0.638554	0.838095	0.228261	undefined	0	undefined	0.682171
Heterosmilax japonica VS Smilax nipponica	1.86441	0.366864	0	undefined	0.7	1.40845	0.990385	0.876712	0.320513	undefined	0	undefined
Heterosmilax japonica VS Smilax microphylla	1.55932	0.420118	0.939655	undefined	2.71429	1.21127	0.75641	0.381818	undefined	undefined	0	undefined
Heterosmilax japonica VS Smilax riparia	1.14773	0.597015	0	undefined	0.962963	1.2766	0.990385	0.876712	0	undefined	0	undefined
Heterosmilax japonica VS Smilax scobinicaulis	0.623932	1.88742	0.62931	1.9733	0.85	0.60241	0.846154	0.285714	undefined	undefined	undefined	undefined
Smilax lanceifolia var. opaca VS Smilax china	0.62585	0.0535714	0.310638	undefined	0.0740741	0.422535	undefined	0.575342	undefined	undefined	0	undefined
Smilax lanceifolia var. opaca VS Smilax cocculoides	0.446602	0.0532544	undefined	undefined	1.14286	1.0289	0.938496	1.25902	2.11938	1.39331	1.51134	0.957684
Smilax lanceifolia var. opaca VS Smilax retroflexa	0.385475	0.79703	0.626609	undefined	0.62963	0.559322	3.11538	0.888889	undefined	undefined	0	undefined
Smilax lanceifolia var. opaca VS Heterosmilax guadichaudiana	0.434343	0.603376	0.313305	undefined	0.925926	0.452632	1.84615	0.575342	undefined	undefined	0	undefined
Smilax lanceifolia var. opaca VS Smilax ocreata	0.940171	0	undefined	0	0.857143	0.489362	undefined	0.287671	undefined	undefined	0.326087	undefined
Smilax lanceifolia var. opaca VS Smilax glycophylla	0.762136	0.435644	0.102273	0	0.846154	0.464789	undefined	0.385321	undefined	0	0	0.914062
Smilax lanceifolia var. opaca VS Smilax nipponica	0.494949	0.393382	0.62931	undefined	0.446809	0.776596	undefined	undefined	0.320513	undefined	0	undefined
Smilax lanceifolia var. opaca VS Smilax microphylla	0.463687	0.360294	0.939655	undefined	1.2	0.768421	3.19608	1.16667	undefined	undefined	0	undefined
Smilax lanceifolia var. opaca VS Smilax riparia	0.366972	0.527426	0.313305	undefined	0.575758	0.788136	undefined	undefined	0	undefined	0	undefined
Smilax lanceifolia var. opaca VS Smilax scobinicaulis	0.361345	1.39735	0.62931	1.9733	0.333333	0.422535	undefined	0.575342	undefined	undefined	0.326087	undefined
Smilax china VS Smilax cocculoides	0.932203	0.08867	0.623932	undefined	0.181818	0.990467	0.902292	1.23735	2.11938	1.39331	1.51134	0.957684
Smilax china VS Smilax retroflexa	0.487923	0.720339	0.461216	undefined	0.358491	0.439759	1.40385	0.486239	undefined	undefined	0	undefined
Smilax china VS Heterosmilax guadichaudiana	0.62585	0.560886	0.30608	undefined	0.433962	0.390756	0.990385	0.435374	undefined	undefined	0	undefined
Smilax china VS Smilax ocreata	1.89655	0.0671642	0.310638	0	0.121212	0.183099	undefined	0.285714	undefined	undefined	0.326087	undefined
Smilax china VS Smilax glycophylla	1.43103	0.395522	0.181667	0	0.225	0.315789	undefined	0.349727	undefined	0	0	0.914062
Smilax china VS Smilax nipponica	0.444444	0.379085	0.411268	undefined	0.256757	0.373239	undefined	0.876712	0.320513	undefined	0	undefined
Smilax china VS Smilax microphylla	0.531401	0.349673	0.307042	undefined	0.27027	0.461538	1.45098	0.587156	undefined	undefined	0	undefined
Smilax china VS Smilax riparia	0.194093	0.428044	0.30608	undefined	0.283333	0.439759	undefined	0.876712	0	undefined	0	undefined
Smilax china VS Smilax scobinicaulis	0.352657	1.14054	0.205634	1.9733	0.150943	0.373239	undefined	0.438356	undefined	undefined	0.326087	undefined
Smilax cocculoides VS Smilax retroflexa	0.378277	0.7173	0.948498	undefined	0.757576	1.04274	0.925783	1.24072	2.11938	1.39331	1.56536	0.952157
Smilax cocculoides VS Heterosmilax guadichaudiana	0.444444	0.560886	0.626609	undefined	0.848485	1.02847	0.883735	1.24846	2.11938	1.39331	1.56536	0.941627
Smilax cocculoides VS Smilax ocreata	0.420455	0.0666667	undefined	0	0.692308	1.01662	0.899587	1.22764	2.11938	1.39331	1.54101	0.956587
Smilax cocculoides VS Smilax glycophylla	0.709402	0.392593	0.31339	0	0.75	0.996509	0.890711	1.26581	2.11938	1.30812	1.56536	0.917698
Smilax cocculoides VS Smilax nipponica	0.273408	0.489451	1.26957	undefined	0.471698	1.01116	0.91006	1.27991	1.96623	1.39331	1.56536	0.963263
Smilax cocculoides VS Smilax microphylla	0.411985	0.349673	1.6	undefined	0.941176	1.01895	0.896616	1.28577	2.11938	1.39331	1.53526	0.941627
Smilax cocculoides VS Smilax riparia	0.154882	0.660099	0.626609	undefined	0.575	1.02712	0.91006	1.26617	1.92624	1.39331	1.56536	0.941627
Smilax cocculoides VS Smilax scobinicaulis	0.273408	1.19459	1.26957	1.9733	0.393939	1.03234	0.866893	1.25899	2.11938	1.40359	1.54154	0.92495
Smilax retroflexa VS Heterosmilax guadichaudiana	1.71186	0.71	undefined	undefined	0.555556	1.02817	1.13462	0.888889	undefined	undefined	undefined	undefined
Smilax retroflexa VS Smilax ocreata	0.42616	0.958333	0.626609	0	1.15	0.84507	2.31373	0.290909	undefined	undefined	undefined	undefined
Smilax retroflexa VS Smilax glycophylla	0.444444	1.50495	0.3125	0	1.30769	0.677966	1.13462	0.219178	undefined	0	undefined	0.906977
Smilax retroflexa VS Smilax nipponica	0.855932	0.664179	0.62931	undefined	0.553191	3.04167	1.40385	1.47222	0.320513	undefined	0	undefined
Smilax retroflexa VS Smilax microphylla	0.855932	0.731343	1.57759	undefined	1.30769	2.5	0.854369	0.438356	undefined	undefined	0	undefined
Smilax retroflexa VS Smilax riparia	0.62585	1.07	0.313305	undefined	0.757576	1.97872	1.40385	1.47222	0	undefined	0	undefined
Smilax retroflexa VS Smilax scobinicaulis	0.259887	2.67521	1.25862	1.9733	0.555556	0.618644	1.69231	0.293578	undefined	undefined	undefined	undefined
Heterosmilax guadichaudiana VS Smilax ocreata	0.519774	0.704433	0.313305	0	1.3	0.56338	1.41346	0.285714	undefined	undefined	undefined	undefined
Heterosmilax guadichaudiana VS Smilax glycophylla	0.816327	1	0.102273	0	1.61538	0.526316	0.838095	0.228261	undefined	0	undefined	0.682171
Heterosmilax guadichaudiana VS Smilax nipponica	1.86441	0.422619	0	undefined	0.638298	0.989362	0.990385	0.876712	0.320513	undefined	0	undefined
Heterosmilax guadichaudiana VS Smilax microphylla	1.55932	0.47619	0.939655	undefined	1.61538	0.842105	0.75641	0.381818	undefined	undefined	0	undefined
Heterosmilax guadichaudiana VS Smilax riparia	1.14773	0.664179	0	undefined	0.848485	0.957627	0.990385	0.876712	0	undefined	0	undefined
Heterosmilax guadichaudiana VS Smilax scobinicaulis	0.623932	1.94702	0.62931	1.9733	0.703704	0.489474	0.846154	0.285714	undefined	undefined	undefined	undefined
Smilax ocreata VS Smilax glycophylla	0.727273	0.656716	0.102273	0	1.85714	0.489362	undefined	0.228261	undefined	0	undefined	1.3937
Smilax ocreata VS Smilax nipponica	0.310734	0.451477	0.62931	0	0.575	1.12766	undefined	0.575342	0.320513	undefined	0.326087	undefined
Smilax ocreata VS Smilax microphylla	0.308017	0.413502	0.939655	0	1.85714	1.12766	2.31373	0.381818	undefined	undefined	0.326087	undefined
Smilax ocreata VS Smilax riparia	0.222222	0.615764	0.313305	0	0.777778	1.04286	undefined	0.575342	0	undefined	0.326087	undefined
Smilax ocreata VS Smilax scobinicaulis	0.232068	1.80342	0.62931	1.45183	0.55	0.28169	undefined	0.285714	undefined	undefined	undefined	undefined
Smilax glycophylla VS Smilax nipponica	0.487923	0.579882	0.154506	0	0.515152	0.638298	undefined	0.587156	0.320513	0	0	0.914062
Smilax glycophylla VS Smilax microphylla	0.57971	0.526627	0.313305	0	undefined	0.768421	1.13462	0.287671	undefined	0	0	0.682171
Smilax glycophylla VS Smilax riparia	0.232068	0.865672	0.102273	0	0.75	0.677966	undefined	0.587156	0	0	0	0.682171
Smilax glycophylla VS Smilax scobinicaulis	0.31068	3.68	0.154506	1.45183	0.461538	0.315789	undefined	0.381818	undefined	0.3125	undefined	0.914062
Smilax nipponica VS Smilax microphylla	0.618644	0.216749	undefined	undefined	0.515152	undefined	1.43137	1.77778	0.320513	undefined	0	undefined
Smilax nipponica VS Smilax riparia	2.2069	0.545455	0	undefined	0.692308	2	undefined	undefined	undefined	undefined	0	undefined
Smilax nipponica VS Smilax scobinicaulis	0.412429	1.70199	undefined	1.9733	0.319149	0.702128	undefined	0.876712	0.320513	undefined	0.326087	undefined
Smilax microphylla VS Smilax riparia	0.687075	0.369048	0.939655	undefined	0.75	3.73913	1.43137	1.77778	0	undefined	0	undefined
Smilax microphylla VS Smilax scobinicaulis	0.310734	1.34054	undefined	1.9733	0.461538	0.694737	1.72549	0.385321	undefined	undefined	0.326087	undefined
Smilax riparia VS Smilax scobinicaulis	0.309179	2.2735	0.62931	1.9733	0.393939	0.728814	undefined	0.876712	0	undefined	0.326087	undefined
	Legand
	<1	1	>1	undefined
	0	1	3.73913	Ks = 0
